# Supplementary material for: Distinct IL‐1α‐responsive enhancers promote acute and coordinated changes in chromatin topology in a hierarchical manner
Source: EMBO J. 2019 Nov 7;39(1):e101533. doi: 10.15252/embj.2019101533 (PMC6939198; doi:10.15252/embj.2019101533)
Supplement: Supplementary file 3 — Table EV1 [file EMBJ-39-e101533-s003.xlsx]

## Sheet: Legend
Table EV1. Complete set of microarray expression data (presented in Fig. 3C and Fig. EV2). The spreadsheets contain annotations, intensity values and ratio comparisons of all microarray data.

## Sheet: summary and filter criteria
Samples
sample name	microarray number	experiment number	sample description	stimulus	replicate
M5510_ST54_LV.txt	M5510	ST54	empty vector	-	1
M5514_ST55_LV.txt	M5514	ST55	empty vector	-	2
M5540_ST89_LV.txt	M5540	ST89	empty vector	-	3
M5546_ST90_LV.txt	M5546	ST90	empty vector	-	4
M5511_ST54_LV_IL1.txt	M5511	ST54	empty vector + IL-1α	IL-1α	1
M5515_ST55_LV_IL1.txt	M5515	ST55	empty vector + IL-1α	IL-1α	2
M5541_ST89_LV_IL1.txt	M5541	ST89	empty vector + IL-1α	IL-1α	3
M5547_ST90_LV_IL1.txt	M5547	ST90	empty vector + IL-1α	IL-1α	4
M5516_ST55_ΔE_IL8.txt	M5516	ST55	Δp65eIL8	-	1
M5538_ST54_ΔE_IL8.txt	M5538	ST54	Δp65eIL8	-	2
M5517_ST55_ΔE_IL8_IL1.txt	M5517	ST55	Δp65eIL8 + IL-1α	IL-1α	1
M5539_ST54_ΔE_IL8_IL1.txt	M5539	ST54	Δp65eIL8 + IL-1α	IL-1α	2
M5542_ST89_ΔE_CXCL2.txt	M5542	ST89	Δp65eCXCL2	-	1
M5548_ST90_ΔE_CXCL2.txt	M5548	ST90	Δp65eCXCL2	-	2
M5543_ST89_ΔE_CXCL2_IL1.txt	M5543	ST89	Δp65eCXCL2 + IL-1α	IL-1α	1
M5549_ST90_ΔE_CXCL2_IL1.txt	M5549	ST90	Δp65eCXCL2 + IL-1α	IL-1α	2
M5544_ST89_ΔE_IL8+CXCL2.txt	M5544	ST89	Δp65eIL8+eCXCL2	-	1
M5550_ST90_ΔE_IL8+CXCL2.txt	M5550	ST90	Δp65eIL8+eCXCL2	-	2
M5545_ST89_ΔE_IL8+CXCL2_IL1.txt	M5545	ST89	Δp65eIL8+eCXCL2 + IL-1α	IL-1α	1
M5551_ST90_ΔE_IL8+CXCL2_IL1.txt	M5551	ST90	Δp65eIL8+eCXCL2 + IL-1α	IL-1α	2
Platform
‘Whole Human Genome Microarray 4x44K v2’ (Agilent-026652, Agilent Technologies)
GEO Platform GPL13497
Normalization
inter array normalisation: quantile normalisation
Filter criteria for all gene sets / array data
lowest anti-log transformed intensity level raised to 13 (= mean value of all probes flagged as "not detected")
mean of anti-log transformed intensity values > 50
mRNA detected in at least 10 of 20 measurements (>= 50%)
in case of more than one probe per gene: probe that had highest mean intensity was selected
All gene probes on array:	29777
All genes having EntrezGeneID :	21765
measured genes
probes with EntrezGeneID, mean raw > 50, number detected >= 10 (>= 50%)	14204
Filter criterea for top IL-1 regulated genes
ratio > 3-fold
moderated t-test: p < 0.05
	Regulated ≥3-fold and P<0.05	Upregulation diminished by at least 25%	Upregulation diminished by at least 50%	Upregulation diminished by at least 75%
empty vector + IL-1 versus empty vector	93	-	-	-
Δp65eIL8 ± IL-1α versus Δp65eIL8	40	84	66	20
Δp65eCXCL2 ± IL-1α versus Δp65eCXCL2	42	80	51	24
Δp65eIL8+eCXCL2 ± IL-1α versus Δp65eIL8+eCXCL2	56	78	53	16

## Sheet: All probes
																				feature extraction measurement flag																				normalized log2(intensity)
																				empty vector								Δp65eIL8				Δp65eCXCL2				Δp65eIL8+eCXCL2				empty vector								Δp65eIL8
																			IL-1α					+	+	+	+			+	+			+	+			+	+					+	+	+	+
																			replicate	1	2	3	4	1	2	3	4	1	2	1	2	1	2	1	2	1	2	1	2	1	2	3	4	1	2	3	4	1	2
			filter criterion for low expressed probes [filter for not empty cells]	filter criterion to get rid of multiple probes for the same gene																M5510_ST54_LV.txt:gFEFlags	M5514_ST55_LV.txt:gFEFlags	M5540_ST89_LV.txt:gFEFlags	M5546_ST90_LV.txt:gFEFlags	M5511_ST54_LV_IL1.txt:gFEFlags	M5515_ST55_LV_IL1.txt:gFEFlags	M5541_ST89_LV_IL1.txt:gFEFlags	M5547_ST90_LV_IL1.txt:gFEFlags	M5516_ST55_ΔE_IL8.txt:gFEFlags	M5538_ST54_ΔE_IL8.txt:gFEFlags	M5517_ST55_ΔE_IL8_IL1.txt:gFEFlags	M5539_ST54_ΔE_IL8_IL1.txt:gFEFlags	M5542_ST89_ΔE_CXCL2.txt:gFEFlags	M5548_ST90_ΔE_CXCL2.txt:gFEFlags	M5543_ST89_ΔE_CXCL2_IL1.txt:gFEFlags	M5549_ST90_ΔE_CXCL2_IL1.txt:gFEFlags	M5544_ST89_ΔE_IL8+CXCL2.txt:gFEFlags	M5550_ST90_ΔE_IL8+CXCL2.txt:gFEFlags	M5545_ST89_ΔE_IL8+CXCL2_IL1.txt:gFEFlags	M5551_ST90_ΔE_IL8+CXCL2_IL1.txt:gFEFlags	LV M5510	LV M5514	LV M5540	LV M5546	LV_IL1_M5511	LV_IL1_M5515	LV_IL1_M5541	LV_IL1_M5547	ΔE IL8 M5516	ΔE IL8 M5538
ProbeName	GeneSymbol	EntrezGeneID	#detected [EntrezGeneID & mean > 50]	selection for probe with highest mean intensity	probesort	GenomicCoordinates	Chromosome End Index_Avadis_	GeneName	Chromosome Start Index_Avadis_	Cytoband	RefSeqAccession	UniGeneID	Description	Chromosome Strand_Avadis_	Chromosome Number_Avadis_	GenbankAccession	EnsemblID	TIGRID	Sequence	ST54	ST55	ST89	ST90	ST54	ST55	ST89	ST90	ST55	ST54	ST55	ST54	ST89	ST90	ST89	ST90	ST89	ST90	ST89	ST90	ST54	ST55	ST89	ST90	ST54	ST55	ST89	ST90	ST55	ST54
A_23_P376488	TNF	7124	10	1	6803	chr6:31545837-31545896	31545896	tumor necrosis factor	31545837	hs|6p21.33	NM_000594	Hs.241570	Homo sapiens tumor necrosis factor (TNF), mRNA [NM_000594]	+	chr6	NM_000594	ENST00000376122	THC2471349	GGGGTATCCTGGGGGACCCAATGTAGGAGCTGCCTTGGCTCAGACATGTTTTCCGTGAAA	Compromised	Not Detected	Not Detected	Not Detected	Detected	Detected	Detected	Detected	Not Detected	Not Detected	Detected	Detected	Compromised	Compromised	Detected	Detected	Compromised	Not Detected	Detected	Detected	0.0058105	-0.00285506	-0.00302005	6.50883e-05	8.69656	8.50874	8.5378	8.70643	-0.00245571	0.00276041
A_24_P183150	CXCL3	2921	20	1	2703	chr4:74902761-74902702	74902761	chemokine (C-X-C motif) ligand 3	74902702	hs|4q13.3	NM_002090	Hs.89690	Homo sapiens chemokine (C-X-C motif) ligand 3 (CXCL3), mRNA [NM_002090]	-	chr4	NM_002090	ENST00000296026	THC2750222	GATGTGAGTGTGTTTCATCAAACATAGCTCAGTCCTGATTATTTAATTGGAATATGATGG	Detected	Detected	Detected	Detected	Detected	Detected	Detected	Detected	Detected	Detected	Detected	Detected	Detected	Detected	Detected	Detected	Detected	Detected	Detected	Detected	0.131869	-0.266903	0.160143	-0.0251064	8.69951	8.38726	8.8015	8.39275	0.0236602	0.478475
A_23_P7144	CXCL1	2919	20	1	2699	chr4:74736850-74736909	74736909	chemokine (C-X-C motif) ligand 1 (melanoma growth stimulating activity, alpha)	74736850	hs|4q13.3	NM_001511	Hs.789	Homo sapiens chemokine (C-X-C motif) ligand 1 (melanoma growth stimulating activity, alpha) (CXCL1), transcript variant 1, mRNA [NM_001511]	+	chr4	NM_001511	ENST00000395761	THC2462921	CATACTGCCTTGTTTAATGGTAGTTTTACAGTGTTTCTGGCTTAGAACAAAGGGGCTTAA	Detected	Detected	Detected	Detected	Detected	Detected	Detected	Detected	Detected	Detected	Detected	Detected	Detected	Detected	Detected	Detected	Detected	Detected	Detected	Detected	0.671853	0.1	-0.18874	-0.583113	8.70947	8.55618	8.61921	8.22498	2.97743	2.75414
A_24_P257416	CXCL2	2920	20	0	2702	chr4:74964401-74964342	74964401	chemokine (C-X-C motif) ligand 2	74964342	hs|4q13.3	NM_002089	Hs.75765	Homo sapiens chemokine (C-X-C motif) ligand 2 (CXCL2), mRNA [NM_002089]	-	chr4	NM_002089	ENST00000510048	THC2631700	AGCCACACTCAAGAATGGGCAGAAAGCTTGTCTCAACCCCGCATCGCCCATGGTTAAGAA	Detected	Detected	Detected	Detected	Detected	Detected	Detected	Detected	Detected	Detected	Detected	Detected	Detected	Detected	Detected	Detected	Detected	Detected	Detected	Detected	0.388569	-0.11663	-0.0820117	-0.189929	8.45022	8.1374	8.2277	8.2277	0.640798	0.749379
A_33_P3330264	CXCL1	2919	20	0	2700	chr4:74735646-74735705	74735705	chemokine (C-X-C motif) ligand 1 (melanoma growth stimulating activity, alpha)	74735646	hs|4q13.3	NM_001511	Hs.789	Homo sapiens chemokine (C-X-C motif) ligand 1 (melanoma growth stimulating activity, alpha) (CXCL1), transcript variant 1, mRNA [NM_001511]	+	chr4	NM_001511	ENST00000395761	THC2623760	AAGCTTGCCTCAATCCTGCATCCCCCATAGTTAAGAAAATCATCGAAAAGATGCTGAACA	Detected	Detected	Detected	Detected	Detected	Detected	Detected	Detected	Detected	Detected	Detected	Detected	Detected	Detected	Detected	Detected	Detected	Detected	Detected	Detected	0.116618	-0.508711	0.275956	0.116138	8.63438	8.51672	8.04578	7.71429	1.74478	1.70408
A_23_P133408	CSF2	1437	11	1	1380	chr5:131411452-131411511	131411511	colony stimulating factor 2 (granulocyte-macrophage)	131411452	hs|5q31.1	NM_000758	Hs.1349	Homo sapiens colony stimulating factor 2 (granulocyte-macrophage) (CSF2), mRNA [NM_000758]	+	chr5	NM_000758	ENST00000296871	NP238259	AACCCAGATTATCACCTTTGAAAGTTTCAAAGAGAACCTGAAGGACTTTCTGCTTGTCAT	Compromised	Compromised	Compromised	Compromised	Detected	Detected	Detected	Detected	Compromised	Compromised	Detected	Detected	Compromised	Compromised	Detected	Detected	Detected	Compromised	Detected	Detected	0.0058105	-0.00285506	-0.00302005	6.50883e-05	8.13971	6.5174	7.99208	7.31216	-0.00245571	0.00276041
A_23_P315364	CXCL2	2920	20	1	2701	chr4:74963044-74962985	74963044	chemokine (C-X-C motif) ligand 2	74962985	hs|4q13.3	NM_002089	Hs.75765	Homo sapiens chemokine (C-X-C motif) ligand 2 (CXCL2), mRNA [NM_002089]	-	chr4	NM_002089	ENST00000508487	THC2601814	CAATGTGACGGCAGGGAAATGTATGTGTGTCTATTTTGTAACTGTAAAGATGAATGTCAG	Detected	Detected	Detected	Detected	Detected	Detected	Detected	Detected	Detected	Detected	Detected	Detected	Detected	Detected	Detected	Detected	Detected	Detected	Detected	Detected	0.428392	-0.218781	-0.0595465	-0.150065	7.49707	7.32762	7.28569	7.06081	0.434873	0.55355
A_23_P17065	CCL20	6364	19	1	5970	chr2:228681100-228681836	228681836	chemokine (C-C motif) ligand 20	228681100	hs|2q36.3	NM_004591	Hs.75498	Homo sapiens chemokine (C-C motif) ligand 20 (CCL20), transcript variant 1, mRNA [NM_004591]	+	chr2	NM_004591	ENST00000473642	THC2470856	GTAAAAAAGTCAAGAACATGTAAAAACTGTGGCTTTTCTGGAATGGAATTGGACATAGCC	Detected	Detected	Detected	Detected	Detected	Detected	Detected	Detected	Detected	Not Detected	Detected	Detected	Detected	Detected	Detected	Detected	Detected	Detected	Detected	Detected	0.394043	0.523723	-0.79774	-0.120026	7.1836	7.24834	6.91138	6.9398	-1.42735	-1.60804
A_23_P214080	EGR1	1958	20	1	1850	chr5:137804891-137804950	137804950	early growth response 1	137804891	hs|5q31.2	NM_001964	Hs.326035	Homo sapiens early growth response 1 (EGR1), mRNA [NM_001964]	+	chr5	NM_001964	ENST00000239938	THC2565476	AAACAAAGTGACTGTTTGGCTTATAAACACATTGAATGCGCTTTATTGCCCATGGGATAT	Detected	Detected	Detected	Detected	Detected	Detected	Detected	Detected	Detected	Detected	Detected	Detected	Detected	Detected	Detected	Detected	Detected	Detected	Detected	Detected	0.246583	-0.235376	-0.229229	0.218023	6.70238	6.49983	6.80519	7.13206	0.574982	0.99961
A_23_P46936	EGR2	1959	11	1	1851	chr10:64571909-64571850	64571909	early growth response 2	64571850	hs|10q21.3	NM_000399	Hs.1395	Homo sapiens early growth response 2 (EGR2), transcript variant 1, mRNA [NM_000399]	-	chr10	NM_000399	ENST00000411732	NP650156	AAGAATGTACATAATGTTACCGGAGCTGATTTGTTTGGTCATTAGCTCTTAATAGTTGTG	Not Detected	Not Detected	Not Detected	Not Detected	Detected	Detected	Detected	Detected	Not Detected	Not Detected	Detected	Detected	Detected	Not Detected	Detected	Detected	Compromised	Compromised	Detected	Detected	0.191428	-0.359056	-0.351261	0.51889	5.75658	5.8292	6.5407	7.19756	0.316565	-0.49693
A_23_P72096	IL1A	3552	10	1	3227	chr2:113532421-113532362	113532421	interleukin 1, alpha	113532362	hs|2q13	NM_000575	Hs.1722	Homo sapiens interleukin 1, alpha (IL1A), mRNA [NM_000575]	-	chr2	NM_000575	ENST00000263339	THC2472643	TTATTATTCTTCATAACAATTTTAGGAGGACCAGAGCTACTGACTATGGCTACCAAAAAG	Compromised	Not Detected	Compromised	Not Detected	Detected	Detected	Detected	Detected	Compromised	Not Detected	Detected	Detected	Compromised	Not Detected	Detected	Detected	Not Detected	Compromised	Detected	Detected	-0.0106127	0.0464141	-0.0194433	-0.0163581	6.0345	5.72869	6.08969	6.21483	-0.0188789	-0.0136628
A_23_P71037	IL6	3569	20	1	3249	chr7:22771207-22771266	22771266	interleukin 6	22771207	hs|7p15.3	NM_000600	Hs.654458	Homo sapiens interleukin 6 (IL6), mRNA [NM_000600]	+	chr7	NM_000600	ENST00000485300	THC2603924	ATTGTTGTTGTTAATGGGCATTCCTTCTTCTGGTCAGAAACCTGTCCACTGGGCACAGAA	Detected	Detected	Detected	Detected	Detected	Detected	Detected	Detected	Detected	Detected	Detected	Detected	Detected	Detected	Detected	Detected	Detected	Detected	Detected	Detected	-0.128379	-0.322958	0.151134	0.300203	5.81967	5.41206	6.25593	6.29404	0.273246	0.428724
A_23_P121064	PTX3	5806	20	1	5410	chr3:157160969-157161028	157161028	pentraxin 3, long	157160969	hs|3q25.32	NM_002852	Hs.591286	Homo sapiens pentraxin 3, long (PTX3), mRNA [NM_002852]	+	chr3	NM_002852	ENST00000295927	THC2462788	ATGTTACTAGACTTTATGCCATGGTGCTTTCAGTTTAATGCTGTGTCTCTGTCAGATAAA	Detected	Detected	Detected	Detected	Detected	Detected	Detected	Detected	Detected	Detected	Detected	Detected	Detected	Detected	Detected	Detected	Detected	Detected	Detected	Detected	0.134105	-0.462076	0.444697	-0.116725	6.28412	5.16318	6.53369	5.5794	-0.927262	-0.480069
A_32_P87013	CXCL8	3576	10	1	3262	chr4:74609265-74609324	74609324	chemokine (C-X-C motif) ligand 8	74609265	hs|4q13.3	NM_000584	Hs.624	Homo sapiens chemokine (C-X-C motif) ligand 8 (CXCL8), mRNA [NM_000584]	+	chr4	NM_000584	ENST00000307407	THC2470330	TAGATTCTTATAATATTATTTAAATGACTGCATTTTTAAATACAAGGCTTTATATTTTTA	Compromised	Compromised	Compromised	Compromised	Detected	Detected	Detected	Detected	Compromised	Compromised	Detected	Detected	Compromised	Compromised	Detected	Detected	Compromised	Compromised	Detected	Detected	0.0058105	-0.00285506	-0.00302005	6.50883e-05	6.77247	5.87148	5.48233	4.9593	-0.00245571	0.00276041
A_23_P212089	NFKBIZ	64332	20	1	17023	chr3:101578904-101578963	101578963	nuclear factor of kappa light polypeptide gene enhancer in B-cells inhibitor, zeta	101578904	hs|3q12.3	NM_031419	Hs.319171	Homo sapiens nuclear factor of kappa light polypeptide gene enhancer in B-cells inhibitor, zeta (NFKBIZ), transcript variant 1, mRNA [NM_031419]	+	chr3	NM_031419	ENST00000326172	THC2461620	TAGATAAAGCAGATGGGGAGTTACGGAGTTGTTCCTTTACTGGCTGAAAGATATATTCGA	Detected	Detected	Detected	Detected	Detected	Detected	Detected	Detected	Detected	Detected	Detected	Detected	Detected	Detected	Detected	Detected	Detected	Detected	Detected	Detected	-0.0340815	-0.140315	0.19849	-0.0240946	5.5833	5.24537	5.57953	5.11859	-0.297471	0.43091
A_24_P157926	TNFAIP3	7128	20	1	6807	chr6:138203679-138203738	138203738	tumor necrosis factor, alpha-induced protein 3	138203679	hs|6q23.3	NM_006290	Hs.211600	Homo sapiens tumor necrosis factor, alpha-induced protein 3 (TNFAIP3), transcript variant 3, mRNA [NM_006290]	+	chr6	NM_006290	ENST00000615468	THC2466354	CCTTATGAAACTCCAGCTATGTAATAAAAAACTATACTCTGTGTTCTGTTAATGCCTCTG	Detected	Detected	Detected	Detected	Detected	Detected	Detected	Detected	Detected	Detected	Detected	Detected	Detected	Detected	Detected	Detected	Detected	Detected	Detected	Detected	0.0335054	0.0487709	-0.238649	0.156372	5.1371	4.63992	4.79052	4.69299	0.826407	0.900428
A_23_P429998	FOSB	2354	18	1	2261	chr19:45978205-45978264	45978264	FBJ murine osteosarcoma viral oncogene homolog B	45978205	hs|19q13.32	NM_006732	Hs.590958	Homo sapiens FBJ murine osteosarcoma viral oncogene homolog B (FOSB), transcript variant 1, mRNA [NM_006732]	+	chr19	NM_006732	ENST00000615753	THC2506083	TTTTTACAATCTGTATCTTTGACAATTCTGGGTGCGAGTGTGAGAGTGTGAGCAGGGCTT	Not Detected	Not Detected	Detected	Detected	Detected	Detected	Detected	Detected	Detected	Detected	Detected	Detected	Detected	Detected	Detected	Detected	Detected	Detected	Detected	Detected	0.135817	-0.280188	0.250525	-0.106154	4.74128	5.02218	4.30796	5.11324	0.135817	0.527495
A_23_P103110	MAFF	23764	20	1	11963	chr22:38611984-38612043	38612043	v-maf avian musculoaponeurotic fibrosarcoma oncogene homolog F	38611984	hs|22q13.1	NM_012323	Hs.517617	Homo sapiens v-maf avian musculoaponeurotic fibrosarcoma oncogene homolog F (MAFF), transcript variant 1, mRNA [NM_012323]	+	chr22	NM_012323	ENST00000538320	THC2466913	CTCCCTGGGAAAAGTGGCGTATGGCCCTGAGCTGGGCTTTATATTTTATATCTGCAAATA	Detected	Detected	Detected	Detected	Detected	Detected	Detected	Detected	Detected	Detected	Detected	Detected	Detected	Detected	Detected	Detected	Detected	Detected	Detected	Detected	0.505974	0.0619717	-0.229208	-0.338738	4.7843	4.57804	3.89747	3.90331	0.905193	0.890177
A_33_P3407013	IL6	3569	13	0	3250	chr7:22769363-22769422	22769422	interleukin 6	22769363	hs|7p15.3	XM_005249745	Hs.654458	PREDICTED: Homo sapiens interleukin 6 (interferon, beta 2) (IL6), transcript variant X1, mRNA [XM_005249745]	+	chr7	XM_005249745	ENST00000406575	THC2773909	CCACTTCCAAAAGAGAAGGCTACACGTAAACAAAAGAGTCTGAGAAATAGTTTCTGATTG	Not Detected	Not Detected	Detected	Not Detected	Detected	Detected	Detected	Detected	Not Detected	Compromised	Detected	Detected	Detected	Detected	Detected	Detected	Not Detected	Not Detected	Detected	Detected	-0.140446	-0.829364	1.05228	-0.0824747	4.76548	3.74371	4.5224	4.11322	0.0884962	-0.823749
A_23_P89431	CCL2	6347	20	1	5955	chr17:32584050-32584109	32584109	chemokine (C-C motif) ligand 2	32584050	hs|17q12	NM_002982	Hs.303649	Homo sapiens chemokine (C-C motif) ligand 2 (CCL2), mRNA [NM_002982]	+	chr17	NM_002982	ENST00000582017	THC2489756	GAAATTGCTTTTCCTCTTGAACCACAGTTCTACCCCTGGGATGTTTTGAGGGTCTTTGCA	Detected	Detected	Detected	Detected	Detected	Detected	Detected	Detected	Detected	Detected	Detected	Detected	Detected	Detected	Detected	Detected	Detected	Detected	Detected	Detected	-0.382417	0.0681233	-0.163579	0.477872	4.19026	4.254	3.72331	4.35652	-0.729336	-1.32733
A_23_P97112	SELE	6401	9	1	6017	chr1:169692108-169692049	169692108	selectin E	169692049	hs|1q24.2	NM_000450	Hs.82848	Homo sapiens selectin E (SELE), mRNA [NM_000450]	-	chr1	NM_000450	ENST00000333360	THC2470435	GATGTGATAAGGATCAGAACAGCAGAGGTTCTTTTAAAGGGGCAGAAAAACTCTGGGAAA	Compromised	Compromised	Compromised	Compromised	Detected	Detected	Detected	Detected	Compromised	Not Detected	Not Detected	Detected	Compromised	Compromised	Detected	Detected	Compromised	Compromised	Detected	Detected	0.0058105	-0.00285506	-0.00302005	6.50883e-05	4.54967	3.65528	4.23925	3.97891	-0.00245571	0.00276041
A_23_P380318	EGR4	1961	6	1	1853	chr2:73518077-73518051	73518077	early growth response 4	73518051	hs|2p13.1	NM_001965	Hs.3052	Homo sapiens early growth response 4 (EGR4), mRNA [NM_001965]	-	chr2	NM_001965	ENST00000545030	THC2478311	GACTTTGTACAGCAGTGTCTTATCCAGCAGCCGATTGGATGTAACGTTTTGCTTTGGGTT	Not Detected	Not Detected	Compromised	Not Detected	Detected	Detected	Detected	Detected	Not Detected	Compromised	Detected	Not Detected	Not Detected	Not Detected	Not Detected	Not Detected	Compromised	Compromised	Compromised	Detected	-0.0109611	0.0474594	-0.0197916	-0.0167065	4.19813	4.24355	3.73508	4.1774	0.919815	-0.0140111
A_33_P3718269	MIR146A	406938	7	1	27007	chr5:159914327-159914386	159914386	microRNA 146a	159914327	hs|5q34		Hs.735831	microRNA 146a [Source:HGNC Symbol;Acc:HGNC:31533] [ENST00000517927]	+	chr5	AL389942	ENST00000517927	THC2647659	GACGTGGTGGGATTTGAGATGTGTTTTTCTTTTTGGTTGTATTTTTCTCTATTGTTTGAC	Compromised	Compromised	Compromised	Compromised	Detected	Detected	Detected	Detected	Compromised	Compromised	Detected	Detected	Compromised	Compromised	Not Detected	Compromised	Compromised	Compromised	Detected	Not Detected	0.0058105	-0.00285506	-0.00302005	6.50883e-05	4.57374	4.20382	3.67051	3.80959	-0.00245571	0.00276041
A_24_P250922	PTGS2	5743	20	1	5345	chr1:186641528-186641469	186641528	prostaglandin-endoperoxide synthase 2 (prostaglandin G/H synthase and cyclooxygenase)	186641469	hs|1q31.1	NM_000963	Hs.196384	Homo sapiens prostaglandin-endoperoxide synthase 2 (prostaglandin G/H synthase and cyclooxygenase) (PTGS2), mRNA [NM_000963]	-	chr1	NM_000963	ENST00000367468	THC2462726	TGAGATATTTAAGGTTGAATGTTTGTCCTTAGGATAGGCCTATGTGCTAGCCCACAAAGA	Detected	Detected	Detected	Detected	Detected	Detected	Detected	Detected	Detected	Detected	Detected	Detected	Detected	Detected	Detected	Detected	Detected	Detected	Detected	Detected	0.154116	-0.0137901	-0.0555182	-0.0848084	4.16393	4.01127	4.04812	3.95721	0.949013	0.777061
A_23_P41765	IRF1	3659	20	1	3346	chr5:131819501-131819442	131819501	interferon regulatory factor 1	131819442	hs|5q31.1	NM_002198	Hs.436061	Homo sapiens interferon regulatory factor 1 (IRF1), mRNA [NM_002198]	-	chr5	NM_002198	ENST00000405885	THC2468586	CTTGGGTCATTGACCTCTCAGGGCCTGGCAGGCCAGTGTCTGGGTTTTTCTTGTGGTGTA	Detected	Detected	Detected	Detected	Detected	Detected	Detected	Detected	Detected	Detected	Detected	Detected	Detected	Detected	Detected	Detected	Detected	Detected	Detected	Detected	-0.0549097	0.247372	-0.181212	-0.0112476	4.17064	4.29997	3.98649	3.47908	-0.198759	-0.170612
A_33_P3354940	CSF1	1435	20	1	1376	chr1:110472240-110472299	110472299	colony stimulating factor 1 (macrophage)	110472240	hs|1p13.3	NM_000757	Hs.173894	Homo sapiens colony stimulating factor 1 (macrophage) (CSF1), transcript variant 1, mRNA [NM_000757]	+	chr1	NM_000757	ENST00000329608	THC2480156	TCCCCTCATGAAGGAAGCCATTGCACTGTGAACACTGTACCTGCCTGCTGAACAGCCTGC	Detected	Detected	Detected	Detected	Detected	Detected	Detected	Detected	Detected	Detected	Detected	Detected	Detected	Detected	Detected	Detected	Detected	Detected	Detected	Detected	-0.286882	0.0717325	0.148688	0.0664606	3.90562	4.28896	3.78565	3.225	-1.0382	-1.02631
A_33_P3214720	ZC3H12A	80149	20	1	18225	chr1:37949708-37949767	37949767	zinc finger CCCH-type containing 12A	37949708	hs|1p34.3	NM_025079	Hs.656294	Homo sapiens zinc finger CCCH-type containing 12A (ZC3H12A), mRNA [NM_025079]	+	chr1	NM_025079	ENST00000373087	THC2618040	GTGGCTTCATGTCAGTAAGCAAGATGCTTCTTAATAACCCACCTTCTGCCCCACTCTATT	Detected	Detected	Detected	Detected	Detected	Detected	Detected	Detected	Detected	Detected	Detected	Detected	Detected	Detected	Detected	Detected	Detected	Detected	Detected	Detected	0.0923481	0.142404	-0.159354	-0.0753965	3.92307	3.99265	3.67156	3.50958	-0.0222816	-0.0757866
A_23_P214821	EDN1	1906	20	1	1807	chr6:12296672-12296731	12296731	endothelin 1	12296672	hs|6p24.1	NM_001955	Hs.511899	Homo sapiens endothelin 1 (EDN1), transcript variant 1, mRNA [NM_001955]	+	chr6	NM_001955	ENST00000379375	THC2464104	AGGCGCCTGGCACATTTCAGGGAGAAACTCCAAAGTCCACACAAAGATTTTCTAAGGAAT	Detected	Detected	Detected	Detected	Detected	Detected	Detected	Detected	Detected	Detected	Detected	Detected	Detected	Detected	Detected	Detected	Detected	Detected	Detected	Detected	1.17118	-0.669194	-0.0280561	-0.473936	4.65542	2.75184	3.98994	3.67261	-0.543677	0.124646
A_23_P98350	BIRC3	330	20	1	320	chr11:102208356-102208415	102208415	baculoviral IAP repeat containing 3	102208356	hs|11q22.2	NM_001165	Hs.127799	Homo sapiens baculoviral IAP repeat containing 3 (BIRC3), transcript variant 1, mRNA [NM_001165]	+	chr11	NM_001165	ENST00000263464	THC2463921	TCCTATACATCGAAGGTGTGCATATATGTTGAATGACATTTTAGGGACATGGTGTTTTTA	Detected	Detected	Detected	Detected	Detected	Detected	Detected	Detected	Detected	Detected	Detected	Detected	Detected	Detected	Detected	Detected	Detected	Detected	Detected	Detected	0.317466	0.108677	-0.183808	-0.242332	4.03368	3.66233	3.7822	3.44215	-1.0335	-0.269498
A_24_P89891	TRAF1	7185	12	1	6886	chr9:123664733-123664674	123664733	TNF receptor-associated factor 1	123664674	hs|9q33.2	NM_005658	Hs.531251	Homo sapiens TNF receptor-associated factor 1 (TRAF1), transcript variant 1, mRNA [NM_005658]	-	chr9	NM_005658	ENST00000373887	THC2601826	GATGAGATGATAATTTAAGACACTGAATGATTTCTTTTCCAACAAAGCTCTATGTTAAGT	Detected	Detected	Detected	Detected	Detected	Detected	Detected	Detected	Not Detected	Not Detected	Detected	Detected	Not Detected	Compromised	Detected	Compromised	Compromised	Compromised	Detected	Not Detected	0.0547972	0.0620909	0.110148	-0.227037	4.15623	3.63537	3.94045	3.06144	-1.61007	-2.0011
A_33_P3258392	EDN1	1906	20	0	1808	chr6:12296218-12296277	12296277	endothelin 1	12296218	hs|6p24.1	NM_001955	Hs.511899	Homo sapiens endothelin 1 (EDN1), transcript variant 1, mRNA [NM_001955]	+	chr6	NM_001955	ENST00000379375	THC2464104	TCAAATCATCTTTTCATGATCCCAAGCTGAAAGGCAAGCCCTCCAGAGAGCGTTATGTGA	Detected	Detected	Detected	Detected	Detected	Detected	Detected	Detected	Detected	Detected	Detected	Detected	Detected	Detected	Detected	Detected	Detected	Detected	Detected	Detected	0.94937	-0.682545	-0.0202856	-0.246541	4.66868	2.77212	3.88414	3.45625	-0.424544	0.159105
A_23_P150018	DUSP5	1847	20	1	1764	chr10:112270900-112270959	112270959	dual specificity phosphatase 5	112270900	hs|10q25.2	NM_004419	Hs.2128	Homo sapiens dual specificity phosphatase 5 (DUSP5), mRNA [NM_004419]	+	chr10	NM_004419	ENST00000369583	THC2467211	TGGGAAAAGAGTTCTTCAGATCATAGACCAAAAAAGTCATACCTTCGAGGTGGTAGCAGT	Detected	Detected	Detected	Detected	Detected	Detected	Detected	Detected	Detected	Detected	Detected	Detected	Detected	Detected	Detected	Detected	Detected	Detected	Detected	Detected	0.28689	-0.174893	-0.177304	0.0653067	3.62574	3.81166	3.41533	3.80183	-0.273438	0.0657387
A_33_P3423551	IER3	8870	20	0	8148	chr6:30711635-30711576	30711635	immediate early response 3	30711576	hs|6p21.33	NM_003897	Hs.76095	Homo sapiens immediate early response 3 (IER3), mRNA [NM_003897]	-	chr6	NM_003897	ENST00000376377	THC2617196	TATCCCCAACTGGGACTTCCGAGGCAACTTGAACTCAGAACACTACAGCGGAGACGCCAC	Detected	Detected	Detected	Detected	Detected	Detected	Detected	Detected	Detected	Detected	Detected	Detected	Detected	Detected	Detected	Detected	Detected	Detected	Detected	Detected	-0.186852	0.141994	-0.0448437	0.0897007	3.66478	3.37793	3.78167	3.81938	0.0801048	-0.301277
A_23_P165624	TNFAIP6	7130	20	1	6808	chr2:152226595-152226654	152226654	tumor necrosis factor, alpha-induced protein 6	152226595	hs|2q23.3	NM_007115	Hs.437322	Homo sapiens tumor necrosis factor, alpha-induced protein 6 (TNFAIP6), mRNA [NM_007115]	+	chr2	NM_007115	ENST00000460812	THC2664942	AAATGAGTACGAAGATAACCAAATCTGCTACTGGCACATTAGACTCAAGTATGGTCAGCG	Detected	Detected	Detected	Detected	Detected	Detected	Detected	Detected	Detected	Detected	Detected	Detected	Detected	Detected	Detected	Detected	Detected	Detected	Detected	Detected	0.0571342	-0.4363	0.418264	-0.0390992	3.82126	3.43201	3.76158	3.54495	1.37453	1.881
A_33_P3354945	CSF1	1435	8	0	1378	chr1:110466137-110466196	110466196	colony stimulating factor 1 (macrophage)	110466137	hs|1p13.3	NM_172210	Hs.173894	Homo sapiens colony stimulating factor 1 (macrophage) (CSF1), transcript variant 2, mRNA [NM_172210]	+	chr1	NM_172210	ENST00000369801	THC2487787	AATGGGCACTAATTGGGTCCCAGAAGAAGCCTCTGGAGAGGCCAGTGAGATTCCCGTACC	Not Detected	Not Detected	Not Detected	Not Detected	Detected	Detected	Detected	Detected	Compromised	Not Detected	Detected	Not Detected	Not Detected	Compromised	Not Detected	Detected	Not Detected	Compromised	Detected	Detected	0.231036	-0.213866	0.0387201	-0.0558903	3.61187	4.35914	3.10051	3.32998	-0.345006	-0.339789
A_23_P383422	NFKBID	84807	20	1	19491	chr19:36379398-36379339	36379398	nuclear factor of kappa light polypeptide gene enhancer in B-cells inhibitor, delta	36379339	hs|19q13.12	NM_139239	Hs.466531	Homo sapiens nuclear factor of kappa light polypeptide gene enhancer in B-cells inhibitor, delta (NFKBID), mRNA [NM_139239]	-	chr19	NM_139239	ENST00000396901	THC2493927	ATGCTAATGTTGCAAACCCATGATAATGTATGTGGAATATCCTGCCATTGGGGTTTTACA	Detected	Detected	Detected	Detected	Detected	Detected	Detected	Detected	Detected	Detected	Detected	Detected	Detected	Detected	Detected	Detected	Detected	Detected	Detected	Detected	-0.239203	-0.263703	0.33078	0.172127	3.65855	3.61335	3.22912	3.09535	-0.225783	-0.063302
A_23_P122924	INHBA	3624	9	1	3315	chr7:41729305-41729246	41729305	inhibin, beta A	41729246	hs|7p14.1	NM_002192	Hs.583348	Homo sapiens inhibin, beta A (INHBA), mRNA [NM_002192]	-	chr7	NM_002192	ENST00000442711	THC2641176	AAACATCATCAAAAAGGACATTCAGAACATGATCGTGGAGGAGTGTGGGTGCTCATAGAG	Not Detected	Not Detected	Not Detected	Not Detected	Detected	Detected	Detected	Detected	Not Detected	Not Detected	Detected	Detected	Not Detected	Not Detected	Detected	Detected	Not Detected	Not Detected	Detected	Not Detected	0.393279	-0.165933	-0.064333	-0.163013	4.40068	2.54598	3.97904	2.51499	0.0244234	0.520905
A_23_P106002	NFKBIA	4792	20	1	4354	chr14:35870847-35870788	35870847	nuclear factor of kappa light polypeptide gene enhancer in B-cells inhibitor, alpha	35870788	hs|14q13.2	NM_020529	Hs.81328	Homo sapiens nuclear factor of kappa light polypeptide gene enhancer in B-cells inhibitor, alpha (NFKBIA), mRNA [NM_020529]	-	chr14	NM_020529	ENST00000554001	THC2668804	TGATGTGGGGTGAAAAGTTACTACCTGTCAAGGTTTGTGTTACCCTCCTGTAAATGGTGT	Detected	Detected	Detected	Detected	Detected	Detected	Detected	Detected	Detected	Detected	Detected	Detected	Detected	Detected	Detected	Detected	Detected	Detected	Detected	Detected	0.0821018	0.00328732	-0.133623	0.0482311	3.46278	3.21257	3.35172	3.27436	0.0551443	0.0392284
A_23_P57784	CLDN1	9076	10	1	8335	chr3:190024060-190024001	190024060	claudin 1	190024001	hs|3q28	NM_021101	Hs.439060	Homo sapiens claudin 1 (CLDN1), mRNA [NM_021101]	-	chr3	NM_021101	ENST00000295522	THC2509366	CCCGATGCTTTCTGTGGCTAAACAGATGTAATGGGAAGAAATAAAAGCCTACGTGTTGGT	Compromised	Not Detected	Detected	Not Detected	Detected	Detected	Detected	Detected	Not Detected	Not Detected	Detected	Detected	Not Detected	Compromised	Detected	Not Detected	Not Detected	Not Detected	Detected	Detected	-0.432468	-0.441134	0.937037	-0.0634351	3.62153	2.63388	3.85423	3.18033	-0.0383182	-0.195872
A_24_P124624	OLR1	4973	20	1	4531	chr12:10311657-10311598	10311657	oxidized low density lipoprotein (lectin-like) receptor 1	10311598	hs|12p13.2	NM_002543	Hs.412484	Homo sapiens oxidized low density lipoprotein (lectin-like) receptor 1 (OLR1), transcript variant 1, mRNA [NM_002543]	-	chr12	NM_002543	ENST00000309539	THC2461760	TTGTAGATGAACTCTTCTCAACTCTGTTTTGCTATGCTATAATTCCGAAACATACAAGAC	Detected	Detected	Detected	Detected	Detected	Detected	Detected	Detected	Detected	Detected	Detected	Detected	Detected	Detected	Detected	Detected	Detected	Detected	Detected	Detected	0.493332	0.0321336	-0.127359	-0.398107	4.21996	3.46504	3.03518	2.47131	2.00321	2.19073
A_23_P42257	IER3	8870	20	1	8147	chr6:30711371-30711312	30711371	immediate early response 3	30711312	hs|6p21.33	NM_003897	Hs.76095	Homo sapiens immediate early response 3 (IER3), mRNA [NM_003897]	-	chr6	NM_003897	ENST00000376377	THC2759397	TGTGAGATGTTCCCCCTGCTGTAAATGCAGGTCTCTTGGTATTTATTGAGCTTTGTGGGA	Detected	Detected	Detected	Detected	Detected	Detected	Detected	Detected	Detected	Detected	Detected	Detected	Detected	Detected	Detected	Detected	Detected	Detected	Detected	Detected	-0.273537	-0.0949717	0.190072	0.178435	3.1348	2.88167	3.55471	3.59142	-0.0925894	-0.304909
A_23_P166408	OSM	5008	13	1	4562	chr22:30659028-30658969	30659028	oncostatin M	30658969	hs|22q12.2	NM_020530	Hs.248156	Homo sapiens oncostatin M (OSM), mRNA [NM_020530]	-	chr22	NM_020530	ENST00000215781	THC2474967	TGGTGGTGGATCCTGGAATTTTCTCACGCAGGAGCCATTGCTCTCCTAGAGGGGGTCTCA	Detected	Detected	Detected	Detected	Detected	Detected	Detected	Detected	Not Detected	Not Detected	Detected	Detected	Not Detected	Not Detected	Not Detected	Detected	Not Detected	Not Detected	Detected	Detected	-0.591402	1.06829	-0.128292	-0.348594	3.26034	3.22638	3.1222	3.24902	-1.60012	-2.25718
A_23_P77859	TMEM88	92162	20	1	20247	chr17:7759282-7759341	7759341	transmembrane protein 88	7759282	hs|17p13.1	NM_203411	Hs.389669	Homo sapiens transmembrane protein 88 (TMEM88), mRNA [NM_203411]	+	chr17	NM_203411	ENST00000301599	THC2474355	CTCAGCTCCGTCGTGAATGGGACAACAATCTCGTGCCCTCGTTTTATGGTGCAGCTTCTC	Detected	Detected	Detected	Detected	Detected	Detected	Detected	Detected	Detected	Detected	Detected	Detected	Detected	Detected	Detected	Detected	Detected	Detected	Detected	Detected	-0.0838885	-0.33971	0.381473	0.0421257	3.56295	2.63949	3.28706	3.36326	-0.292724	-0.0683155
A_33_P3261298	SLC6A7	6534	10	1	6174	chr5:149590575-149590634	149590634	solute carrier family 6 (neurotransmitter transporter), member 7	149590575	hs|5q32	NM_014228	Hs.241597	Homo sapiens solute carrier family 6 (neurotransmitter transporter), member 7 (SLC6A7), mRNA [NM_014228]	+	chr5	NM_014228	ENST00000230671	THC2616154	CCAACCCCTTGTGTTCTATTGGTTCATTGTTAATAAATATCAAATGAGGTCACGCTCCTT	Not Detected	Not Detected	Not Detected	Not Detected	Detected	Detected	Detected	Detected	Not Detected	Not Detected	Detected	Detected	Not Detected	Not Detected	Detected	Detected	Compromised	Compromised	Detected	Detected	0.654754	-0.564142	-0.0744114	-0.0162015	3.78244	3.01334	3.11218	2.89859	0.17695	-0.723164
A_23_P501754	CSF3	1440	9	1	1384	chr17:38173710-38173769	38173769	colony stimulating factor 3 (granulocyte)	38173710	hs|17q21.1	NM_000759	Hs.2233	Homo sapiens colony stimulating factor 3 (granulocyte) (CSF3), transcript variant 1, mRNA [NM_000759]	+	chr17	NM_000759	ENST00000579852	THC2475184	GGGTCCCACGAATTTGCTGGGGAATCTCGTTTTTCTTCTTAAGACTTTTGGGACATGGTT	Compromised	Compromised	Compromised	Compromised	Detected	Detected	Detected	Detected	Compromised	Compromised	Detected	Detected	Compromised	Compromised	Detected	Not Detected	Compromised	Compromised	Detected	Detected	0.0058105	-0.00285506	-0.00302005	6.50883e-05	3.64513	2.986	3.35141	2.69412	-0.00245571	0.00276041
A_23_P39237	ZFP36	7538	20	1	7186	chr19:39899758-39899817	39899817	ZFP36 ring finger protein	39899758	hs|19q13.2	NM_003407	Hs.534052	Homo sapiens ZFP36 ring finger protein (ZFP36), mRNA [NM_003407]	+	chr19	NM_003407	ENST00000597629	THC2469750	GGTGCTCAAATTACCCTCCAAAAGCAAGTAGCCAAAGCCGTTGCCAAACCCCACCCATAA	Detected	Detected	Detected	Detected	Detected	Detected	Detected	Detected	Detected	Detected	Detected	Detected	Detected	Detected	Detected	Detected	Detected	Detected	Detected	Detected	0.142858	-0.257059	0.179016	-0.0648174	3.09712	2.59204	3.26699	3.66631	-0.26189	0.0953255
A_33_P3338166	NUAK2	81788	20	1	18648	chr1:205271252-205271193	205271252	NUAK family, SNF1-like kinase, 2	205271193	hs|1q32.1	NM_030952	Hs.497512	Homo sapiens NUAK family, SNF1-like kinase, 2 (NUAK2), mRNA [NM_030952]	-	chr1	NM_030952	ENST00000367157	THC2463956	GTCTCTACCTAATGGACCTCCGTGGCCAAAAAGTACCATTAAAACCAGAAAGGTGATTGG	Detected	Detected	Detected	Detected	Detected	Detected	Detected	Detected	Detected	Detected	Detected	Detected	Detected	Detected	Detected	Detected	Detected	Detected	Detected	Detected	0.271853	-0.193786	0.0492163	-0.127286	3.21352	2.96119	3.18415	3.23153	0.288169	0.0771923
A_33_P3306146	PLAU	5328	20	0	4898	chr10:75674614-75674673	75674673	plasminogen activator, urokinase	75674614	hs|10q22.2	NM_001145031	Hs.77274	Homo sapiens plasminogen activator, urokinase (PLAU), transcript variant 2, mRNA [NM_001145031]	+	chr10	NM_001145031	ENST00000446342	THC2781113	TATAACGATCCCCAGTTTGGCACAAGCTGTGAGATCACTGGCTTTGGAAAAGAGAATTCT	Detected	Detected	Detected	Detected	Detected	Detected	Detected	Detected	Detected	Detected	Detected	Detected	Detected	Detected	Detected	Detected	Detected	Detected	Detected	Detected	-0.103708	-0.0554466	0.344509	-0.185356	3.70362	3.40028	3.31017	2.08633	-0.724039	-1.15306
A_23_P113005	EFNA1	1942	20	1	1833	chr1:155106767-155106826	155106826	ephrin-A1	155106767	hs|1q22	NM_004428	Hs.516664	Homo sapiens ephrin-A1 (EFNA1), transcript variant 1, mRNA [NM_004428]	+	chr1	NM_004428	ENST00000469878	THC2506968	ATGGAGAAAGAAGTGGAGACAGTCCTTTCCCACCATTCCTGCCTTTAAGCCAAAGAAACA	Detected	Detected	Detected	Detected	Detected	Detected	Detected	Detected	Detected	Detected	Detected	Detected	Detected	Detected	Detected	Detected	Detected	Detected	Detected	Detected	0.257414	-0.232929	0.133688	-0.158175	3.53756	3.35196	2.81846	2.51553	0.153155	0.286851
A_23_P421423	TNFAIP2	7127	20	1	6806	chr14:103603617-103603676	103603676	tumor necrosis factor, alpha-induced protein 2	103603617	hs|14q32.32	NM_006291	Hs.525607	Homo sapiens tumor necrosis factor, alpha-induced protein 2 (TNFAIP2), mRNA [NM_006291]	+	chr14	NM_006291	ENST00000560869	THC2465127	GCCGGTATAAAGGATGCCCAAGGTCTTTGTACGTGTGTAGGAGTTAGCGTGTTTGATATT	Detected	Detected	Detected	Detected	Detected	Detected	Detected	Detected	Detected	Detected	Detected	Detected	Detected	Detected	Detected	Detected	Detected	Detected	Detected	Detected	-0.265129	0.0111971	0.0674944	0.18644	3.09056	2.90692	2.98718	2.98718	0.0711641	-0.0264616
A_23_P79518	IL1B	3553		1	3228	chr2:113587488-113587429	113587488	interleukin 1, beta	113587429	hs|2q13	NM_000576	Hs.126256	Homo sapiens interleukin 1, beta (IL1B), mRNA [NM_000576]	-	chr2	NM_000576	ENST00000263341	THC2469206	GGAATCAATTCAATTTGGACTGGTGTGCTCTCTTTAAATCAAGTCCTTTAATTAAGACTG	Compromised	Not Detected	Compromised	Compromised	Detected	Detected	Detected	Detected	Compromised	Not Detected	Not Detected	Not Detected	Not Detected	Not Detected	Not Detected	Not Detected	Not Detected	Not Detected	Detected	Detected	-0.0740361	0.236685	-0.0828667	-0.0797815	3.25449	2.73285	2.80511	3.05062	-0.0823023	-0.0770862
A_23_P156687	CFB	629	20	1	601	chr6:31918992-31919147	31919147	complement factor B	31918992	hs|6p21.33	NM_001710	Hs.69771	Homo sapiens complement factor B (CFB), mRNA [NM_001710]	+	chr6	NM_001710	ENST00000425368	THC2532851	AAGGAGGTCTACATCAAGAATGGGGATAAGAAAGGCAGCTGTGAGAGAGATGCTCAATAT	Detected	Detected	Detected	Detected	Detected	Detected	Detected	Detected	Detected	Detected	Detected	Detected	Detected	Detected	Detected	Detected	Detected	Detected	Detected	Detected	0.292949	0.639721	-0.185746	-0.746922	3.57288	3.33623	2.80151	2.12648	1.01201	1.42963
A_33_P3299066	NR4A2	4929	20	1	4503	chr2:157182315-157182256	157182315	nuclear receptor subfamily 4, group A, member 2	157182256	hs|2q24.1	NM_006186	Hs.563344	Homo sapiens nuclear receptor subfamily 4, group A, member 2 (NR4A2), mRNA [NM_006186]	-	chr2	NM_006186	ENST00000417972	THC2466693	GACTTGGTGCCACCGCCAGCAATAATTGACAAACTTTTCCTGGACACTTTACCTTTCTAA	Detected	Detected	Detected	Detected	Detected	Detected	Detected	Detected	Detected	Detected	Detected	Detected	Detected	Detected	Detected	Detected	Detected	Detected	Detected	Detected	0.0999899	0.281904	-0.312975	-0.0689201	3.01159	3.4302	2.33105	2.93908	-0.00540924	0.280176
A_23_P131208	NR4A2	4929	20	0	4504	chr2:157181786-157181727	157181786	nuclear receptor subfamily 4, group A, member 2	157181727	hs|2q24.1	NM_006186	Hs.563344	Homo sapiens nuclear receptor subfamily 4, group A, member 2 (NR4A2), mRNA [NM_006186]	-	chr2	NM_006186	ENST00000417972	THC2466693	AAGTTTTCTGCTGTAAAGAAAGCTGTAATATATAGTAAAACTAAATGTTGCGTGGGTGGC	Detected	Detected	Detected	Detected	Detected	Detected	Detected	Detected	Detected	Detected	Detected	Detected	Detected	Detected	Detected	Detected	Detected	Detected	Detected	Detected	-0.00288105	0.170985	-0.159291	-0.00881338	2.79327	3.21958	2.41447	3.28419	-0.0229597	0.374786
A_23_P24104	PLAU	5328	20	1	4897	chr10:75677050-75677109	75677109	plasminogen activator, urokinase	75677050	hs|10q22.2	NM_002658	Hs.77274	Homo sapiens plasminogen activator, urokinase (PLAU), transcript variant 1, mRNA [NM_002658]	+	chr10	NM_002658	ENST00000446342	THC2468085	CTGTGACCAGCACTGTCTCAGTTTCACTTTCACATAGATGTCCCTTTCTTGGCCAGTTAT	Detected	Detected	Detected	Detected	Detected	Detected	Detected	Detected	Detected	Detected	Detected	Detected	Detected	Detected	Detected	Detected	Detected	Detected	Detected	Detected	-0.0799112	-0.355778	0.365856	0.0698309	3.10058	2.67136	3.09761	2.83246	-0.836069	-0.908154
A_23_P153320	ICAM1	3383	20	1	3144	chr19:10396298-10396358	10396358	intercellular adhesion molecule 1	10396298	hs|19p13.2	NM_000201	Hs.643447	Homo sapiens intercellular adhesion molecule 1 (ICAM1), mRNA [NM_000201]	+	chr19	NM_000201	ENST00000264832	THC2469415	GAAATACTGAAACTTGCTGCCTATTGGGTATGCTGAGGCCCACAGACTTACAGAAGAAGT	Detected	Detected	Detected	Detected	Detected	Detected	Detected	Detected	Detected	Detected	Detected	Detected	Detected	Detected	Detected	Detected	Detected	Detected	Detected	Detected	0.124156	0.000421524	-0.0544147	-0.0701637	3.49753	3.18582	2.60318	2.30305	0.490063	0.560699
A_23_P128744	BDKRB1	623	20	1	597	chr14:96731011-96731070	96731070	bradykinin receptor B1	96731011	hs|14q32.2	NM_000710	Hs.525572	Homo sapiens bradykinin receptor B1 (BDKRB1), mRNA [NM_000710]	+	chr14	NM_000710	ENST00000611804	THC2475371	CCCCTAAAAGTCTTGCTCCAATATCTTCATCCCATAGGAAAGAAATCTTCCAACTTTTCT	Detected	Detected	Detected	Detected	Detected	Detected	Detected	Detected	Detected	Detected	Detected	Detected	Detected	Detected	Detected	Detected	Detected	Detected	Detected	Detected	-0.188385	-0.269048	0.412146	0.0452876	3.01434	2.40147	3.34446	2.69736	-0.290186	-0.647782
A_33_P3323298	JUN	3725	20	1	3411	chr1:59246570-59246511	59246570	jun proto-oncogene	59246511	hs|1p32.1	NM_002228	Hs.696684	Homo sapiens jun proto-oncogene (JUN), mRNA [NM_002228]	-	chr1	NM_002228	ENST00000371222	THC2469957	CTTCCAATTTGGAATCTTCTCTTTGACAATTCCTAGATAAAAAGATGGCCTTTGCTTATG	Detected	Detected	Detected	Detected	Detected	Detected	Detected	Detected	Detected	Detected	Detected	Detected	Detected	Detected	Detected	Detected	Detected	Detected	Detected	Detected	0.553327	-0.208247	0.0148172	-0.3599	3.04198	2.20589	2.9068	2.75363	-1.3028	-0.83726
A_32_P74409	C11orf96	387763	20	1	26079	chr11:43965338-43965397	43965397	chromosome 11 open reading frame 96	43965338	hs|11p11.2	NM_001145033	Hs.530443	Homo sapiens chromosome 11 open reading frame 96 (C11orf96), mRNA [NM_001145033]	+	chr11	NM_001145033	ENST00000617612		ATGGCTGAAGGCATTTATTTAACGATCTTTTTACCTGGATATGTCTGTGAGGCTCCTGAA	Detected	Detected	Detected	Detected	Detected	Detected	Detected	Detected	Detected	Detected	Detected	Detected	Detected	Detected	Detected	Detected	Detected	Detected	Detected	Detected	0.621787	0.128484	-0.14994	-0.600331	3.01667	3.29323	2.02641	2.36671	-0.398386	-0.373362
A_23_P354341	CD160	11126		1	10698	chr1:145696465-145696406	145696465	CD160 molecule	145696406	hs|1q21.1	NM_007053	Hs.740780	Homo sapiens CD160 molecule (CD160), transcript variant 1, mRNA [NM_007053]	-	chr1	NM_007053	ENST00000369288	NP159654	TACCAAGAATCTGTGGAAATATAAGCTGGGGCAAATCAGTGTAATCCTTGACTTTGCTCC	Compromised	Not Detected	Compromised	Compromised	Not Detected	Not Detected	Compromised	Compromised	Not Detected	Compromised	Compromised	Not Detected	Compromised	Not Detected	Not Detected	Compromised	Compromised	Not Detected	Compromised	Compromised	-0.0232201	0.0842366	-0.0320506	-0.0289655	0.652389	0.130609	-0.0354173	9.95373	0.462029	-0.0262702
A_23_P104188	ELF3	1999	20	1	1889	chr1:201984429-201984488	201984488	E74-like factor 3 (ets domain transcription factor, epithelial-specific )	201984429	hs|1q32.1	NM_004433	Hs.603657	Homo sapiens E74-like factor 3 (ets domain transcription factor, epithelial-specific ) (ELF3), transcript variant 1, mRNA [NM_004433]	+	chr1	NM_004433	ENST00000475698	THC2556235	AGGTTCTCCAGAGTCGGAACTGAGGGTTGGAACTATACCCGGGACCAAACTCACGGACCA	Detected	Detected	Detected	Detected	Detected	Detected	Detected	Detected	Detected	Detected	Detected	Detected	Detected	Detected	Detected	Detected	Detected	Detected	Detected	Detected	-0.952838	0.992679	-0.65996	0.620119	2.86764	3.53912	2.08712	2.15626	0.996965	0.323005
A_23_P300245	DMRTC2	63946		1	16873	chr19:42356042-42356101	42356101	DMRT-like family C2	42356042	hs|19q13.2	NM_001040283	Hs.350507	Homo sapiens DMRT-like family C2 (DMRTC2), mRNA [NM_001040283]	+	chr19	NM_001040283	ENST00000601660	THC2474830	GTGCTATTTAAGCTGACCAGTATCTATAAACGTGTTTGCATGAGTTTACATCCCAGGATT	Compromised	Compromised	Compromised	Compromised	Compromised	Compromised	Compromised	Compromised	Compromised	Not Detected	Compromised	Compromised	Compromised	Compromised	Compromised	Compromised	Compromised	Compromised	Compromised	Compromised	0.0058105	-0.00285506	-0.00302005	6.50883e-05	-0.00320458	-0.00256181	10.6323	0.0134063	-0.00245571	0.00276041
A_23_P73413	SLC26A7	115111		1	20737	chr8:92410007-92410066	92410066	solute carrier family 26 (anion exchanger), member 7	92410007	hs|8q21.3	NM_052832	Hs.354013	Homo sapiens solute carrier family 26 (anion exchanger), member 7 (SLC26A7), transcript variant 1, mRNA [NM_052832]	+	chr8	NM_052832	ENST00000520249	THC2684428	GAAAACATTAATGTGTTAATACCCTGTATGGATAATGCTTGACATTTAGTGGTTTCCAAA	Not Detected	Not Detected	Compromised	Compromised	Compromised	Compromised	Compromised	Not Detected	Compromised	Compromised	Compromised	Compromised	Compromised	Compromised	Compromised	Compromised	Compromised	Compromised	Compromised	Compromised	0.987092	-0.329949	-0.330114	-0.327029	-0.330299	-0.329656	10.8843	0.302987	-0.32955	-0.324334
A_23_P109034	SDC4	6385	20	1	5985	chr20:43954637-43954578	43954637	syndecan 4	43954578	hs|20q13.12	NM_002999	Hs.632267	Homo sapiens syndecan 4 (SDC4), mRNA [NM_002999]	-	chr20	NM_002999	ENST00000372733	THC2778099	CCTGGTGCCTTCTGATGGGGCTGGAATAGTTGAGGTGGATGGTTCTACCCTTTCTGCCTT	Detected	Detected	Detected	Detected	Detected	Detected	Detected	Detected	Detected	Detected	Detected	Detected	Detected	Detected	Detected	Detected	Detected	Detected	Detected	Detected	0.0413208	-0.202749	0.065053	0.0963774	2.63989	2.82977	2.56383	2.40263	0.104692	0.324484
A_23_P87879	CD69	969		1	963	chr12:9905320-9905261	9905320	CD69 molecule	9905261	hs|12p13.31	NM_001781	Hs.208854	Homo sapiens CD69 molecule (CD69), mRNA [NM_001781]	-	chr12	NM_001781	ENST00000228434	THC2461298	TGTGCAATATGTGATGTGGCAAATCTCTATTAGGAAATATTCTGTAATCTTCAGACCTAG	Not Detected	Not Detected	Compromised	Compromised	Detected	Detected	Detected	Detected	Compromised	Compromised	Not Detected	Not Detected	Compromised	Compromised	Not Detected	Compromised	Compromised	Not Detected	Not Detected	Not Detected	0.192628	-0.0651276	-0.0652926	-0.0622075	2.68495	2.46213	2.30412	2.95385	-0.0647283	-0.0595121
A_33_P3371727	SAT1	6303	13	0	5904	chrX:23802269-23802328	23802328	spermidine/spermine N1-acetyltransferase 1	23802269	hs|Xp22.11		Hs.28491	spermidine/spermine N1-acetyltransferase 1 [Source:HGNC Symbol;Acc:HGNC:10540] [ENST00000379253]	+	chrX	AK310078	ENST00000379253	THC2523522	GCTGTGGAGACCCGGAAGAGTTAGATATAATGTCATTTGTTGTAATTCAGTTTCATAAAA	Not Detected	Detected	Detected	Not Detected	Detected	Detected	Detected	Detected	Detected	Not Detected	Detected	Detected	Not Detected	Not Detected	Detected	Detected	Not Detected	Compromised	Detected	Detected	-0.0802259	0.484187	0.108363	-0.512323	3.04143	2.80518	2.78711	1.71732	0.431143	-0.663963
A_33_P3342081	PRDM1	639	16	1	612	chr6:106557662-106557721	106557721	PR domain containing 1, with ZNF domain	106557662	hs|6q21	NM_001198	Hs.436023	Homo sapiens PR domain containing 1, with ZNF domain (PRDM1), transcript variant 1, mRNA [NM_001198]	+	chr6	NM_001198	ENST00000369096	THC2470627	CCTCTACTCAAAGTTAAAACTGACCAAAGTTACTGGCTTTTTACTTTGCTAGAACAACAA	Not Detected	Not Detected	Detected	Detected	Detected	Detected	Detected	Detected	Detected	Detected	Detected	Detected	Detected	Detected	Detected	Detected	Not Detected	Not Detected	Detected	Detected	-0.384598	-0.349641	0.354858	0.379382	2.03272	2.34717	2.6718	3.24195	0.529111	0.321438
A_23_P253350	C8orf4	56892	20	1	15904	chr8:40011967-40012026	40012026	chromosome 8 open reading frame 4	40011967	hs|8p11.21	NM_020130	Hs.591849	Homo sapiens chromosome 8 open reading frame 4 (C8orf4), mRNA [NM_020130]	+	chr8	NM_020130	ENST00000315792	THC2467189	TGAAAAAGTGCACCACATGGATGTTAAGTAGAAATTCAAGAAAGTAAGATGTCTTCAGCA	Detected	Detected	Detected	Detected	Detected	Detected	Detected	Detected	Detected	Detected	Detected	Detected	Detected	Detected	Detected	Detected	Detected	Detected	Detected	Detected	-0.00761604	0.207728	-0.125493	-0.0746202	2.6294	2.60392	2.54331	2.45065	1.1712	1.46402
A_23_P118392	RASD1	51655	20	1	13964	chr17:17397846-17397787	17397846	RAS, dexamethasone-induced 1	17397787	hs|17p11.2	NM_016084	Hs.25829	Homo sapiens RAS, dexamethasone-induced 1 (RASD1), transcript variant 1, mRNA [NM_016084]	-	chr17	NM_016084	ENST00000225688	THC2466358	CTTACCCAGGTGTTTATACTGTGTGTGTGTGAGGTCTTTAAAGTTATTGCTTTATTTGGT	Detected	Detected	Detected	Detected	Detected	Detected	Detected	Detected	Detected	Detected	Detected	Detected	Detected	Detected	Detected	Detected	Detected	Detected	Detected	Detected	0.433789	-0.0581117	-0.181063	-0.194615	2.58875	2.17272	2.42723	2.94959	0.423451	0.687167
A_24_P241815	JUNB	3726	20	1	3412	chr19:12902998-12903057	12903057	jun B proto-oncogene	12902998	hs|19p13.2	NM_002229	Hs.25292	Homo sapiens jun B proto-oncogene (JUNB), mRNA [NM_002229]	+	chr19	NM_002229	ENST00000302754	THC2589316	GCTTTGTCAAAGCCCTGGACGATCTGCACAAGATGAACCACGTGACACCCCCCAACGTGT	Detected	Detected	Detected	Detected	Detected	Detected	Detected	Detected	Detected	Detected	Detected	Detected	Detected	Detected	Detected	Detected	Detected	Detected	Detected	Detected	-0.0752306	0.153954	0.126679	-0.205402	2.92535	2.80702	2.69428	1.68116	-0.463664	-0.204841
A_24_P140608	HBEGF	1839	20	1	1754	chr5:139713111-139713052	139713111	heparin-binding EGF-like growth factor	139713052	hs|5q31.3	NM_001945	Hs.799	Homo sapiens heparin-binding EGF-like growth factor (HBEGF), mRNA [NM_001945]	-	chr5	NM_001945	ENST00000230990	THC2461724	CCCATCTGTAGTAATTTATTGTCTGTCTACATTTCTGCAGATCTTCCGTGGTCAGAGTGC	Detected	Detected	Detected	Detected	Detected	Detected	Detected	Detected	Detected	Detected	Detected	Detected	Detected	Detected	Detected	Detected	Detected	Detected	Detected	Detected	0.0493317	-0.426095	0.412087	-0.0353241	3.14776	1.68017	3.19772	1.94696	-0.739676	0.0134773
A_23_P121011	CSRNP1	64651	20	1	17108	chr3:39184219-39184160	39184219	cysteine-serine-rich nuclear protein 1	39184160	hs|3p22.2	NM_033027	Hs.370950	Homo sapiens cysteine-serine-rich nuclear protein 1 (CSRNP1), mRNA [NM_033027]	-	chr3	NM_033027	ENST00000514182	THC2461302	GCGTGATGTTCCTTAGCCCAAAGACGGTGAGACAGGGCTGAAATCAGGTGGCTTCTGCCA	Detected	Detected	Detected	Detected	Detected	Detected	Detected	Detected	Detected	Detected	Detected	Detected	Detected	Detected	Detected	Detected	Detected	Detected	Detected	Detected	0.40946	0.0872097	-0.12617	-0.370501	2.9831	2.69621	2.40841	1.74738	0.180695	0.226417
A_23_P51936	TNFRSF9	3604	13	1	3290	chr1:7980782-7980723	7980782	tumor necrosis factor receptor superfamily, member 9	7980723	hs|1p36.23	NM_001561	Hs.86447	Homo sapiens tumor necrosis factor receptor superfamily, member 9 (TNFRSF9), mRNA [NM_001561]	-	chr1	NM_001561	ENST00000377507	THC2479062	TTCCCCCAACACACGTTCTTTTCTAAATGCCAATGAGTTGGCCTTTAAAAATGCACCACT	Not Detected	Not Detected	Detected	Detected	Detected	Detected	Detected	Detected	Not Detected	Not Detected	Detected	Detected	Not Detected	Detected	Detected	Detected	Not Detected	Not Detected	Detected	Detected	-0.19458	-0.385503	0.293663	0.28642	2.94988	2.14464	2.67204	1.80381	-0.702994	0.00300026
A_23_P63798	KLF6	1316	20	1	1273	chr10:3821446-3821387	3821446	Kruppel-like factor 6	3821387	hs|10p15.1	NM_001300	Hs.4055	Homo sapiens Kruppel-like factor 6 (KLF6), transcript variant A, mRNA [NM_001300]	-	chr10	NM_001300	ENST00000173785	THC2469498	GGTTGGGTTGATTGTATGTTGAGGATCTATTACTGACCGTATGATGAGGCCAACTTTTTT	Detected	Detected	Detected	Detected	Detected	Detected	Detected	Detected	Detected	Detected	Detected	Detected	Detected	Detected	Detected	Detected	Detected	Detected	Detected	Detected	-0.00810528	-0.0222836	-0.144065	0.174456	2.50624	2.01602	2.55524	2.44199	-0.152193	-0.270056
A_33_P3224070	CSRNP1	64651	20	0	17109	chr3:39184605-39184546	39184605	cysteine-serine-rich nuclear protein 1	39184546	hs|3p22.2	NM_033027	Hs.370950	Homo sapiens cysteine-serine-rich nuclear protein 1 (CSRNP1), mRNA [NM_033027]	-	chr3	NM_033027	ENST00000514182	THC2711210	ATTGACAGCCAGTTTGAGGACACTGTCCCAGCATCTCTAATGGAGCCTGTGCCGGTGTGA	Detected	Detected	Detected	Detected	Detected	Detected	Detected	Detected	Detected	Detected	Detected	Detected	Detected	Detected	Detected	Detected	Detected	Detected	Detected	Detected	0.386184	0.0221586	-0.160662	-0.24768	2.83729	2.5997	2.24436	1.70278	0.137242	0.225337
A_33_P3257130	OR4M1	441670		1	27297	chr14:20249364-20249423	20249423	olfactory receptor, family 4, subfamily M, member 1	20249364	hs|14q11.2	NM_001005500	Hs.553829	Homo sapiens olfactory receptor, family 4, subfamily M, member 1 (OR4M1), mRNA [NM_001005500]	+	chr14	NM_001005500	ENST00000315957	THC2603664	GAAGTAAAGGCAGCCATGAGGAAGGTGGTCACCAAATATATTTTGTGTGAAGAGAAGTGA	Compromised	Compromised	Compromised	Compromised	Compromised	Compromised	Compromised	Compromised	Compromised	Compromised	Compromised	Compromised	Compromised	Compromised	Not Detected	Compromised	Compromised	Compromised	Compromised	Compromised	0.0058105	-0.00285506	-0.00302005	6.50883e-05	9.34932	-0.00256181	-0.00638676	0.0134063	-0.00245571	0.00276041
A_23_P217845	RGS16	6004	20	0	5616	chr1:182571177-182571118	182571177	regulator of G-protein signaling 16	182571118	hs|1q25.3	NM_002928	Hs.413297	Homo sapiens regulator of G-protein signaling 16 (RGS16), mRNA [NM_002928]	-	chr1	NM_002928	ENST00000367558	THC2764428	TCCGATCAGCTACCAAGCTGGCCTCCAGGGCACACCAGATCTTTGAGGAGTTCATTTGCA	Detected	Detected	Detected	Detected	Detected	Detected	Detected	Detected	Detected	Detected	Detected	Detected	Detected	Detected	Detected	Detected	Detected	Detected	Detected	Detected	0.252406	-0.208284	-0.041317	-0.00280666	2.24469	2.09409	2.30241	2.64207	-0.0404539	0.303579
A_23_P161624	FOSL1	8061	20	1	7464	chr11:65660157-65660098	65660157	FOS-like antigen 1	65660098	hs|11q13.1	NM_005438	Hs.283565	Homo sapiens FOS-like antigen 1 (FOSL1), transcript variant 1, mRNA [NM_005438]	-	chr11	NM_005438	ENST00000312562	THC2466829	CTGGCCTCTCTAGCACAATTTGCACTAAATCAGAGACAAAATATTTCCCATTTGTGCCAG	Detected	Detected	Detected	Detected	Detected	Detected	Detected	Detected	Detected	Detected	Detected	Detected	Detected	Detected	Detected	Detected	Detected	Detected	Detected	Detected	0.58398	-0.508013	0.266979	-0.342945	2.70794	2.15638	2.46456	1.90903	-0.842679	0.015151
A_24_P262127	RRAD	6236	20	1	5838	chr16:66956234-66956175	66956234	Ras-related associated with diabetes	66956175	hs|16q22.1	NM_004165	Hs.1027	Homo sapiens Ras-related associated with diabetes (RRAD), transcript variant 2, mRNA [NM_004165]	-	chr16	NM_004165	ENST00000567791	THC2759609	CTTTGACTGCAAGTTCATTGAGACATCAGCGGCATTGCACCACAATGTCCAGGCGCTGTT	Detected	Detected	Detected	Detected	Detected	Detected	Detected	Detected	Detected	Detected	Detected	Detected	Detected	Detected	Detected	Detected	Detected	Detected	Detected	Detected	-0.128109	0.247371	-0.248235	0.12897	2.6453	2.67735	2.12548	1.77945	0.311702	0.183177
A_24_P12435	NCOA7	135112	20	1	21735	chr6:126251879-126251938	126251938	nuclear receptor coactivator 7	126251879	hs|6q22.32	NM_181782	Hs.171426	Homo sapiens nuclear receptor coactivator 7 (NCOA7), transcript variant 1, mRNA [NM_181782]	+	chr6	NM_181782	ENST00000368357	THC2461012	ACGTTTCACTCAAGTTCTCCTACTGAGGACTCTTGACTAACAGCATACTGGCAGTTTCAC	Detected	Detected	Detected	Detected	Detected	Detected	Detected	Detected	Detected	Detected	Detected	Detected	Detected	Detected	Detected	Detected	Detected	Detected	Detected	Detected	-0.495526	-0.0287914	0.257112	0.267203	1.82847	2.33907	2.39389	2.4864	0.158403	0.194892
A_24_P33895	ATF3	467	20	0	451	chr1:212792837-212792896	212792896	activating transcription factor 3	212792837	hs|1q32.3	NM_001040619	Hs.460	Homo sapiens activating transcription factor 3 (ATF3), transcript variant 4, mRNA [NM_001040619]	+	chr1	NM_001040619	ENST00000366983	THC2524525	TCCAGAAGATGAGAGAAACCTCTTTATCCAACAGATAAAAGAAGGAACATTGCAGAGCTA	Detected	Detected	Detected	Detected	Detected	Detected	Detected	Detected	Detected	Detected	Detected	Detected	Detected	Detected	Detected	Detected	Detected	Detected	Detected	Detected	-0.0124907	0.168694	-0.113041	-0.0431619	2.62394	2.6226	2.32458	1.42451	0.0527573	0.178105
A_23_P320578	RGS16	6004	20	1	5615	chr1:182567930-182567871	182567930	regulator of G-protein signaling 16	182567871	hs|1q25.3	NM_002928	Hs.413297	Homo sapiens regulator of G-protein signaling 16 (RGS16), mRNA [NM_002928]	-	chr1	NM_002928	ENST00000367558	THC2466612	CTCTGAATGTGCTGGGAACCTCTTGGAGCCTGTCAGGAACTCCTCACTGTTTAAATATTT	Detected	Detected	Detected	Detected	Detected	Detected	Detected	Detected	Detected	Detected	Detected	Detected	Detected	Detected	Detected	Detected	Detected	Detected	Detected	Detected	0.128514	-0.187422	0.0492935	0.00960922	2.12381	1.97511	2.3515	2.52596	0.0340805	0.34185
A_33_P3363355	ICAM4	3386	19	1	3147	chr19:10399139-10399198	10399198	intercellular adhesion molecule 4 (Landsteiner-Wiener blood group)	10399139	hs|19p13.2	NM_022377	Hs.706750	Homo sapiens intercellular adhesion molecule 4 (Landsteiner-Wiener blood group) (ICAM4), transcript variant 2, mRNA [NM_022377]	+	chr19	NM_022377	ENST00000393717	THC2490784	AATAAAAATAAATATTGGCGGGGGAACCCTCTGGAATCAATAAAGGCTTCCTTAACCAGC	Detected	Detected	Detected	Detected	Detected	Detected	Detected	Detected	Not Detected	Detected	Detected	Detected	Detected	Detected	Detected	Detected	Detected	Detected	Detected	Detected	-0.597655	0.0639343	-0.348511	0.882232	2.84602	2.05392	1.96112	1.91152	-1.51259	-1.45871
A_24_P942630	KDM6B	23135	13	1	11314	chr17:7757327-7757386	7757386	lysine (K)-specific demethylase 6B	7757327	hs|17p13.1	NM_001080424	Hs.223678	Homo sapiens lysine (K)-specific demethylase 6B (KDM6B), mRNA [NM_001080424]	+	chr17	NM_001080424	ENST00000254846	THC2601820	TGTACATGTCTCTTTATTCACTTGGTTATGATTTGTATTTTTTGTTCTTTTCTTGTTTTT	Not Detected	Not Detected	Detected	Detected	Detected	Detected	Detected	Detected	Not Detected	Detected	Detected	Detected	Detected	Not Detected	Detected	Not Detected	Not Detected	Not Detected	Detected	Detected	-0.0634146	-0.279391	0.355298	-0.0124931	2.67951	2.1219	2.27722	1.6734	-0.102485	0.518108
A_23_P90172	PPP1R15A	23645	20	1	11918	chr19:49378127-49378901	49378901	protein phosphatase 1, regulatory subunit 15A	49378127	hs|19q13.33	NM_014330	Hs.631593	Homo sapiens protein phosphatase 1, regulatory subunit 15A (PPP1R15A), mRNA [NM_014330]	+	chr19	NM_014330	ENST00000200453	THC2584464	ACCCTGAGACTCCCCTAAAGGCCAGAAAGGTGCGCTTCTCCGAGAAGGTCACTGTCCATT	Detected	Detected	Detected	Detected	Detected	Detected	Detected	Detected	Detected	Detected	Detected	Detected	Detected	Detected	Detected	Detected	Detected	Detected	Detected	Detected	0.241501	-0.494468	0.347791	-0.0948257	2.53792	1.8634	2.38321	1.96567	-0.289857	0.314775
A_23_P62901	BTG2	7832	20	1	7371	chr1:203278454-203278513	203278513	BTG family, member 2	203278454	hs|1q32.1	NM_006763	Hs.519162	Homo sapiens BTG family, member 2 (BTG2), mRNA [NM_006763]	+	chr1	NM_006763	ENST00000475157	THC2559986	TTTTAGAAGCAGCCTCATGGTCTCATGCTTAATCTTGTCTCTCTTCTCTTCTTTATGATG	Detected	Detected	Detected	Detected	Detected	Detected	Detected	Detected	Detected	Detected	Detected	Detected	Detected	Detected	Detected	Detected	Detected	Detected	Detected	Detected	-0.525185	0.12092	0.0246944	0.379573	1.9879	2.30863	2.05022	2.38815	-0.243734	-0.294768
A_23_P216225	EGR3	1960		1	1852	chr8:22546023-22545964	22546023	early growth response 3	22545964	hs|8p21.3	NM_004430	Hs.534313	Homo sapiens early growth response 3 (EGR3), transcript variant 1, mRNA [NM_004430]	-	chr8	NM_004430	ENST00000317216	THC2504816	GGTTGTGAATTTCCAGGTACTTGGACTTTTTGTAGAAGTAGAGAGAAGAAGATGAAGTTT	Compromised	Compromised	Compromised	Compromised	Detected	Detected	Not Detected	Detected	Compromised	Compromised	Compromised	Compromised	Compromised	Compromised	Compromised	Compromised	Compromised	Compromised	Compromised	Compromised	0.0058105	-0.00285506	-0.00302005	6.50883e-05	2.32674	2.46408	1.17307	2.74229	-0.00245571	0.00276041
A_24_P303091	CXCL10	3627		1	3318	chr4:76942993-76942934	76942993	chemokine (C-X-C motif) ligand 10	76942934	hs|4q21.1	NM_001565	Hs.632586	Homo sapiens chemokine (C-X-C motif) ligand 10 (CXCL10), mRNA [NM_001565]	-	chr4	NM_001565	ENST00000306602	THC2470607	GTCAAGCCATAATTGTTCTTAGTTTGCAGTTACACTAAAAGGTGACCAATGATGGTCACC	Compromised	Compromised	Compromised	Compromised	Detected	Detected	Detected	Detected	Compromised	Compromised	Detected	Detected	Compromised	Detected	Detected	Not Detected	Compromised	Compromised	Detected	Detected	0.0058105	-0.00285506	-0.00302005	6.50883e-05	1.6266	2.37988	2.32579	2.27028	-0.00245571	0.00276041
A_23_P23947	MAP3K8	1326	20	1	1281	chr10:30749980-30750039	30750039	mitogen-activated protein kinase kinase kinase 8	30749980	hs|10p11.23	NM_005204	Hs.432453	Homo sapiens mitogen-activated protein kinase kinase kinase 8 (MAP3K8), transcript variant 1, mRNA [NM_005204]	+	chr10	NM_005204	ENST00000263056	THC2465022	TGACGTGATTCTAAGGCAGGAATTTGAGAGTTCACAGAAGGATCGTGTCTGCTGACTGTT	Detected	Detected	Detected	Detected	Detected	Detected	Detected	Detected	Detected	Detected	Detected	Detected	Detected	Detected	Detected	Detected	Detected	Detected	Detected	Detected	-0.308268	-0.0350189	0.0226736	0.320611	2.16274	2.26769	1.89206	2.26941	0.205856	0.120163
A_23_P139704	DUSP6	1848	20	1	1765	chr12:89742203-89742144	89742203	dual specificity phosphatase 6	89742144	hs|12q21.33	NM_001946	Hs.298654	Homo sapiens dual specificity phosphatase 6 (DUSP6), transcript variant 1, mRNA [NM_001946]	-	chr12	NM_001946	ENST00000279488	THC2470070	GCTTGTGTTGTCGCAAAGGGGATAATCTGGGAAAGACACCAAATCATGGGCTCACTTTAA	Detected	Detected	Detected	Detected	Detected	Detected	Detected	Detected	Detected	Detected	Detected	Detected	Detected	Detected	Detected	Detected	Detected	Detected	Detected	Detected	-0.148787	-0.158172	0.226336	0.0806232	1.91942	1.65445	2.6346	2.3173	-0.405679	-0.174779
A_24_P122137	LIF	3976	20	1	3660	chr22:30636772-30636713	30636772	leukemia inhibitory factor	30636713	hs|22q12.2	NM_002309	Hs.2250	Homo sapiens leukemia inhibitory factor (LIF), transcript variant 1, mRNA [NM_002309]	-	chr22	NM_002309	ENST00000249075	THC2691430	CATTTCCCTGCAGATGGTACAGATGTTCCTGCCTTAGAGTCATCTCTAGTTCCCCACCTC	Detected	Detected	Detected	Detected	Detected	Detected	Detected	Detected	Detected	Detected	Detected	Detected	Detected	Detected	Detected	Detected	Detected	Detected	Detected	Detected	0.013133	-0.0796833	0.110727	-0.044179	2.24995	2.10944	2.25047	1.90505	-0.0696306	-0.129037
A_23_P51646	PLK3	1263	20	1	1213	chr1:45271594-45271654	45271654	polo-like kinase 3	45271594	hs|1p34.1	NM_004073	Hs.632415	Homo sapiens polo-like kinase 3 (PLK3), mRNA [NM_004073]	+	chr1	NM_004073	ENST00000372201	THC2463876	AGACACTTATTTATTGGGATGTGAGCCCCAGGGGGCCTCCTCCTAGGATAATAAACAATT	Detected	Detected	Detected	Detected	Detected	Detected	Detected	Detected	Detected	Detected	Detected	Detected	Detected	Detected	Detected	Detected	Detected	Detected	Detected	Detected	0.479604	-0.0622807	-0.173693	-0.243633	2.32487	2.00337	2.12802	2.05288	0.184102	0.293008
A_33_P3514487	VSTM1	284415	12	1	24751	chr19:54544173-54544114	54544173	V-set and transmembrane domain containing 1	54544114	hs|19q13.42	NM_198481	Hs.444431	Homo sapiens V-set and transmembrane domain containing 1 (VSTM1), transcript variant 1, mRNA [NM_198481]	-	chr19	NM_198481	ENST00000610713	NP1474893	TGGCCAAGGTTATCGGAAATCTGGAGATGCAGATACTGTGTTTCCTTGCTCTTCGTCCAT	Not Detected	Compromised	Detected	Not Detected	Detected	Detected	Detected	Detected	Compromised	Detected	Not Detected	Detected	Detected	Not Detected	Detected	Detected	Not Detected	Compromised	Detected	Detected	0.801789	-1.1995	0.679034	-0.281322	2.79037	1.35178	2.51113	1.77937	-1.1991	1.37546
A_23_P34915	ATF3	467	20	1	450	chr1:212793856-212793915	212793915	activating transcription factor 3	212793856	hs|1q32.3	NM_001040619	Hs.460	Homo sapiens activating transcription factor 3 (ATF3), transcript variant 4, mRNA [NM_001040619]	+	chr1	NM_001040619	ENST00000613954	NP1205356	GATGTCAATAGCATTGTTTTTGTCATGTAGCTGTTTTAAGAAATCTGGCCCAGGGTGTTT	Detected	Detected	Detected	Detected	Detected	Detected	Detected	Detected	Detected	Detected	Detected	Detected	Detected	Detected	Detected	Detected	Detected	Detected	Detected	Detected	0.101092	-0.0828524	-0.0439978	0.0257559	2.10765	2.04448	2.1872	2.04849	0.0214663	0.405933
A_23_P312150	EDN2	1907	20	1	1809	chr1:41944515-41944456	41944515	endothelin 2	41944456	hs|1p34.2	NM_001956	Hs.1407	Homo sapiens endothelin 2 (EDN2), transcript variant 1, mRNA [NM_001956]	-	chr1	NM_001956	ENST00000372587	THC2478793	TTATTTTAATGTATTTTTTAGACCCTCTATTTACCTGCGAACTTGTGTTTATAATAAATG	Detected	Detected	Detected	Detected	Detected	Detected	Detected	Detected	Detected	Detected	Detected	Detected	Detected	Detected	Detected	Detected	Detected	Detected	Detected	Detected	0.785731	-0.515456	-0.173671	-0.0966044	3.0641	1.63562	1.969	1.56917	0.924954	1.52997
A_33_P3369535	MAGI1	9223	6	0	8500	chr3:65345002-65344943	65345002	membrane associated guanylate kinase, WW and PDZ domain containing 1	65344943	hs|3p14.1	NM_004742	Hs.476636	Homo sapiens membrane associated guanylate kinase, WW and PDZ domain containing 1 (MAGI1), transcript variant 2, mRNA [NM_004742]	-	chr3	NM_004742		THC2479804	GAGTGTTGCCTTAGACTGTCTGACTGGACAAATAAACTCTCTTTGCCCTATGTTAACAAA	Not Detected	Not Detected	Not Detected	Not Detected	Detected	Detected	Not Detected	Not Detected	Not Detected	Not Detected	Not Detected	Detected	Detected	Not Detected	Detected	Not Detected	Not Detected	Detected	Not Detected	Not Detected	0.248418	-0.66765	0.244381	0.174851	0.488331	6.88144	0.182427	0.35847	-0.183115	-0.106963
A_33_P3410589	FAM43A	131583	20	1	21619	chr3:194409703-194409762	194409762	family with sequence similarity 43, member A	194409703	hs|3q29	NM_153690	Hs.435080	Homo sapiens family with sequence similarity 43, member A (FAM43A), mRNA [NM_153690]	+	chr3	NM_153690	ENST00000329759	THC2604176	TAGCACTGTTCTGGTTCTGTTTGCACGCCAGTGGGGAGAGAATAAAGAGGAAAATTTAAC	Detected	Detected	Detected	Detected	Detected	Detected	Detected	Detected	Detected	Detected	Detected	Detected	Detected	Detected	Detected	Detected	Detected	Detected	Detected	Detected	0.16046	0.211867	-0.290389	-0.0819378	2.3949	2.01265	1.62109	1.77738	1.66387	0.98001
A_23_P19663	CTGF	1490	20	1	1435	chr6:132270189-132270130	132270189	connective tissue growth factor	132270130	hs|6q23.2	NM_001901	Hs.410037	Homo sapiens connective tissue growth factor (CTGF), mRNA [NM_001901]	-	chr6	NM_001901	ENST00000367976	NP095144	TGGAACTACATTAGTACACAGCACCAGAATGTATATTAAGGTGTGGCTTTAGGAGCAGTG	Detected	Detected	Detected	Detected	Detected	Detected	Detected	Detected	Detected	Detected	Detected	Detected	Detected	Detected	Detected	Detected	Detected	Detected	Detected	Detected	0.262392	-0.276947	-0.0585546	0.0731096	1.80708	1.91389	1.8579	2.21933	0.199	0.439007
A_23_P70670	CD83	9308	20	1	8569	chr6:14136689-14136748	14136748	CD83 molecule	14136689	hs|6p23	NM_004233	Hs.595133	Homo sapiens CD83 molecule (CD83), transcript variant 1, mRNA [NM_004233]	+	chr6	NM_004233	ENST00000379153	THC2466220	GCAGAAGGGACTTCACGAAGTGTTGCATGGATGTTTTAGCCATTGTTGGCTTTCCCTTAT	Detected	Detected	Detected	Detected	Detected	Detected	Detected	Detected	Detected	Detected	Detected	Detected	Detected	Detected	Detected	Detected	Detected	Detected	Detected	Detected	0.0647049	-0.164027	0.0362635	0.0630569	2.1123	1.82553	1.98756	1.82598	0.0277395	0.22556
A_24_P158089	SERPINE1	5054	20	1	4610	chr7:100781555-100781614	100781614	serpin peptidase inhibitor, clade E (nexin, plasminogen activator inhibitor type 1), member 1	100781555	hs|7q22.1	NM_000602	Hs.414795	Homo sapiens serpin peptidase inhibitor, clade E (nexin, plasminogen activator inhibitor type 1), member 1 (SERPINE1), mRNA [NM_000602]	+	chr7	NM_000602	ENST00000223095	THC2503710	ACTAAGGAAAATAATATTATTTAAACTCGCTCCTAGTGTTTCTTTGTGGTCTGTGTCACC	Detected	Detected	Detected	Detected	Detected	Detected	Detected	Detected	Detected	Detected	Detected	Detected	Detected	Detected	Detected	Detected	Detected	Detected	Detected	Detected	0.605114	-0.756568	0.717394	-0.565937	2.5851	1.4875	2.44476	1.17802	-1.6985	-0.490802
A_23_P168828	KLF10	7071	20	1	6738	chr8:103661422-103661366	103661422	Kruppel-like factor 10	103661366	hs|8q22.3	NM_005655	Hs.435001	Homo sapiens Kruppel-like factor 10 (KLF10), transcript variant 1, mRNA [NM_005655]	-	chr8	NM_005655	ENST00000285407	THC2463837	GTGTGCTTTATTGAATTAGAAAATTAGTGACCATTATTCACAGGTGGACAAATGTTGTCC	Detected	Detected	Detected	Detected	Detected	Detected	Detected	Detected	Detected	Detected	Detected	Detected	Detected	Detected	Detected	Detected	Detected	Detected	Detected	Detected	-0.310369	-0.346561	0.44281	0.21412	1.60115	1.76215	1.9946	2.22416	-0.095645	0.712797
A_24_P268676	BHLHE40	8553	20	1	7817	chr3:5026260-5026319	5026319	basic helix-loop-helix family, member e40	5026260	hs|3p26.1	NM_003670	Hs.744856	Homo sapiens basic helix-loop-helix family, member e40 (BHLHE40), mRNA [NM_003670]	+	chr3	NM_003670	ENST00000256495	THC2468917	AACAGAACTAGACTCAGTTTTCAATTCCATCCTAAAACTCCTTTTAACCAAGCTTAGCTT	Detected	Detected	Detected	Detected	Detected	Detected	Detected	Detected	Detected	Detected	Detected	Detected	Detected	Detected	Detected	Detected	Detected	Detected	Detected	Detected	0.0827789	-0.286355	0.180617	0.0229559	1.96707	1.84849	1.90112	1.83067	0.270437	0.832956
A_33_P3408918	SAA2	6289	12	1	5886	chr11:18266850-18266791	18266850	serum amyloid A2	18266791	hs|11p15.1	NM_030754	Hs.731376	Homo sapiens serum amyloid A2 (SAA2), transcript variant 1, mRNA [NM_030754]	-	chr11	NM_030754	ENST00000526900	THC2462771	CTATGTCCAGAGAAGCTGAGATATGGCATATAATAGGCATCTAATAAATGCTTAAGAGGT	Detected	Detected	Detected	Detected	Detected	Detected	Detected	Detected	Not Detected	Not Detected	Detected	Detected	Compromised	Compromised	Not Detected	Not Detected	Compromised	Compromised	Detected	Detected	0.61725	-0.411846	0.453076	-0.65848	1.7357	2.417	1.45754	1.83316	-2.4236	-1.19441
A_33_P3354374	C1QTNF1-AS1	100507410	12	1	29396	chr17:77015350-77015291	77015350	C1QTNF1 antisense RNA 1	77015291	hs|17q25.3	NR_040018	Hs.666723	Homo sapiens C1QTNF1 antisense RNA 1 (C1QTNF1-AS1), transcript variant 1, long non-coding RNA [NR_040018]	-	chr17	NR_040018			CACAGTGGAACACCGTGTAGCTCTTTAGAGAATAAACAGCTCTCTATATGTGATCTGGAA	Not Detected	Detected	Detected	Detected	Detected	Detected	Detected	Detected	Not Detected	Not Detected	Detected	Not Detected	Detected	Not Detected	Not Detected	Not Detected	Not Detected	Detected	Detected	Detected	-1.24235	0.660481	-0.148612	0.730481	1.59143	1.93829	1.73138	2.11532	-1.40418	-1.86816
A_24_P37409	DUSP2	1844	20	1	1761	chr2:96809962-96809903	96809962	dual specificity phosphatase 2	96809903	hs|2q11.2	NM_004418	Hs.1183	Homo sapiens dual specificity phosphatase 2 (DUSP2), mRNA [NM_004418]	-	chr2	NM_004418	ENST00000488952	THC2687427	AGTATCCCTGTGGAGGACAACCAGATGGTGGAGATCAGTGCCTGGTTCCAGGAGGCCATA	Detected	Detected	Detected	Detected	Detected	Detected	Detected	Detected	Detected	Detected	Detected	Detected	Detected	Detected	Detected	Detected	Detected	Detected	Detected	Detected	0.275686	0.156069	-0.244987	-0.186768	2.15981	1.96117	1.63996	1.59777	-0.0644064	-0.222558
A_33_P3364869	NAMPT	10135	20	1	9609	chr7:105900620-105900561	105900620	nicotinamide phosphoribosyltransferase	105900561	hs|7q22.3			Homo sapiens cDNA FLJ13279 fis, clone OVARC1001055, moderately similar to PRE-B CELL ENHANCING FACTOR PRECURSOR. [AK023341]	-	chr7	AK023341		THC2516674	GGAAGAAGGTGCCGTCTAGGACTTTCATAACTAGAGAGAAGACAACATCTGCTTTGAAAG	Detected	Detected	Detected	Detected	Detected	Detected	Detected	Detected	Detected	Detected	Detected	Detected	Detected	Detected	Detected	Detected	Detected	Detected	Detected	Detected	-0.105785	0.0251522	-0.00258541	0.0832176	1.53271	1.53511	1.87932	2.37801	0.299404	0.187921
A_24_P110284	FLJ25758	497049		1	27398	chr19:7005858-7005799	7005858	MAP/microtubule affinity-regulating kinase 1 pseudogene	7005799	hs|19p13.2	NR_024372	Hs.367930	Homo sapiens MAP/microtubule affinity-regulating kinase 1 pseudogene (FLJ25758), non-coding RNA [NR_024372]	-	chr19	NR_024372	ENST00000598153	NP1140822	TGGCTGGCACCGAGAACAGGCTGTTCCTAGTCATGGATTAAGCCAGCTCGGGAGAGCTAT	Compromised	Compromised	Compromised	Compromised	Compromised	Compromised	Compromised	Compromised	Compromised	Compromised	Compromised	Compromised	Compromised	Compromised	Compromised	Compromised	Compromised	Compromised	Compromised	Compromised	0.0058105	-0.00285506	-0.00302005	6.50883e-05	-0.00320458	7.28908	-0.00638676	0.0134063	-0.00245571	0.00276041
A_33_P3210423	MED1	5469	19	0	5039	chr17:37571339-37571280	37571339	mediator complex subunit 1	37571280	hs|17q12	NM_004774	Hs.643754	Homo sapiens mediator complex subunit 1 (MED1), mRNA [NM_004774]	-	chr17	NM_004774	ENST00000577831	THC2472138	ACAAAGGGCTGTCGGATGCACTGATCTGCACAGATGACTTCATTGCCAAAGTTGTTCAAA	Detected	Detected	Detected	Detected	Detected	Detected	Compromised	Detected	Detected	Detected	Detected	Detected	Detected	Detected	Detected	Detected	Detected	Detected	Detected	Detected	-0.0882044	0.132144	-0.123258	0.079319	0.00635576	-0.0843725	7.08512	0.118086	-0.0478249	0.311494
A_23_P149281	EPHA2	1969	20	1	1860	chr1:16455972-16451800	16455972	EPH receptor A2	16451800	hs|1p36.13	NM_004431	Hs.171596	Homo sapiens EPH receptor A2 (EPHA2), mRNA [NM_004431]	-	chr1	NM_004431	ENST00000611929	THC2467358	GCCGGCTACACTGCCATCGAGAAGGTGGTGCAGATGACCAACGACGACATCAAGAGGATT	Detected	Detected	Detected	Detected	Detected	Detected	Detected	Detected	Detected	Detected	Detected	Detected	Detected	Detected	Detected	Detected	Detected	Detected	Detected	Detected	0.485394	-0.352489	-0.0372362	-0.0956669	2.68294	1.98619	1.85522	0.598726	0.0768061	0.180061
A_23_P111194	SPDEF	25803		1	12043	chr6:34506166-34506107	34506166	SAM pointed domain containing ETS transcription factor	34506107	hs|6p21.31	NM_012391	Hs.485158	Homo sapiens SAM pointed domain containing ETS transcription factor (SPDEF), transcript variant 1, mRNA [NM_012391]	-	chr6	NM_012391	ENST00000374037	THC2467802	CCGCCATGAACTACGACAAGCTGAGCCGCTCCATCCGCCAGTATTACAAGAAGGGCATCA	Not Detected	Detected	Detected	Detected	Detected	Compromised	Detected	Not Detected	Detected	Detected	Detected	Detected	Detected	Not Detected	Not Detected	Detected	Detected	Detected	Not Detected	Detected	0.0931811	-0.0469661	0.122501	-0.168716	-0.205076	7.2404	0.286376	-0.235129	-0.121614	-0.258705
A_33_P3214105	ATF3	467	20	0	452	chr1:212788502-212788561	212788561	activating transcription factor 3	212788502	hs|1q32.3	NM_001674	Hs.460	Homo sapiens activating transcription factor 3 (ATF3), transcript variant 1, mRNA [NM_001674]	+	chr1	NM_001674	ENST00000366981	THC2540030	TTTGCCATCCAGAACAAGCACCTCTGCCACCGGATGTCCTCTGCGCTGGAATCAGTCACT	Detected	Detected	Detected	Detected	Detected	Detected	Detected	Detected	Detected	Detected	Detected	Detected	Detected	Detected	Detected	Detected	Detected	Detected	Detected	Detected	0.07723	0.193957	-0.054039	-0.217148	2.03621	2.07733	1.85347	1.11296	0.0619178	0.159782
A_24_P178065	PHLDB2	90102	19	1	19921	chr3:111604399-111604458	111604458	pleckstrin homology-like domain, family B, member 2	111604399	hs|3q13.2		Hs.603252	Homo sapiens pleckstrin homology-like domain, family B, member 2, mRNA (cDNA clone IMAGE:5169755), complete cds. [BC038806]	+	chr3	BC038806		THC2486140	CTCCTGCTATCCTTCTTCTTCCCATATCACTATTAATAGGCTTGTTTGGCTATCTTGAAG	Not Detected	Detected	Detected	Detected	Detected	Detected	Detected	Detected	Detected	Detected	Detected	Detected	Detected	Detected	Detected	Detected	Detected	Detected	Detected	Detected	-0.408564	0.0608811	0.137072	0.21061	1.7207	1.86704	1.56537	1.86911	0.419565	0.34539
A_23_P219197	RGS3	5998	20	1	5606	chr9:116359708-116359767	116359767	regulator of G-protein signaling 3	116359708	hs|9q32	NM_134427	Hs.494875	Homo sapiens regulator of G-protein signaling 3 (RGS3), transcript variant 4, mRNA [NM_134427]	+	chr9	NM_134427	ENST00000478599	THC2476545	CCCTTGCCTCATCAGTTTTCCTGATTTACAAGTGCAATATTTTAGCCAATGCCTTGGGAG	Detected	Detected	Detected	Detected	Detected	Detected	Detected	Detected	Detected	Detected	Detected	Detected	Detected	Detected	Detected	Detected	Detected	Detected	Detected	Detected	0.266646	0.0393476	-0.116243	-0.189751	1.90865	2.21625	1.32683	1.53612	-0.924906	-0.678677
A_23_P30655	NFKBIE	4794	20	1	4357	chr6:44226617-44226558	44226617	nuclear factor of kappa light polypeptide gene enhancer in B-cells inhibitor, epsilon	44226558	hs|6p21.1	NM_004556	Hs.458276	Homo sapiens nuclear factor of kappa light polypeptide gene enhancer in B-cells inhibitor, epsilon (NFKBIE), mRNA [NM_004556]	-	chr6	NM_004556	ENST00000616555	THC2462057	AAGCATGGACTCTCCTGAGTGAGAAGAGACTGAAATAGGAGCAAGCAGAACCCTGAGAGG	Detected	Detected	Detected	Detected	Detected	Detected	Detected	Detected	Detected	Detected	Detected	Detected	Detected	Detected	Detected	Detected	Detected	Detected	Detected	Detected	-0.0342989	0.381505	-0.232308	-0.114897	1.80407	2.09627	1.57581	1.37618	-0.10924	-0.214823
A_23_P161698	MMP3	4314		1	4002	chr11:102706753-102706694	102706753	matrix metallopeptidase 3 (stromelysin 1, progelatinase)	102706694	hs|11q22.2	NM_002422	Hs.375129	Homo sapiens matrix metallopeptidase 3 (stromelysin 1, progelatinase) (MMP3), mRNA [NM_002422]	-	chr11	NM_002422	ENST00000299855	THC2465283	TGACTCGAGTCACACTCAAGGGAACTTGAGCGTGAATCTGTATCTTGCCGGTCATTTTTA	Detected	Not Detected	Not Detected	Not Detected	Detected	Not Detected	Detected	Not Detected	Compromised	Not Detected	Compromised	Not Detected	Compromised	Compromised	Not Detected	Compromised	Compromised	Compromised	Compromised	Compromised	1.34748	-0.888728	0.427056	-0.885808	3.15314	0.354352	2.67071	0.615352	-0.888329	-0.883113
A_33_P3405424	IL4I1	259307	20	1	24337	chr19:50392976-50392917	50392976	interleukin 4 induced 1	50392917	hs|19q13.33	NM_152899	Hs.741750	Homo sapiens interleukin 4 induced 1 (IL4I1), transcript variant 1, mRNA [NM_152899]	-	chr19	NM_152899	ENST00000595948	THC2488969	AAGGCCAGTTATCTCTCCAAAACACGACCCACACGAGGACCTCGCATTAAAGTATTTTCG	Detected	Detected	Detected	Detected	Detected	Detected	Detected	Detected	Detected	Detected	Detected	Detected	Detected	Detected	Detected	Detected	Detected	Detected	Detected	Detected	0.20394	-0.243599	0.00697994	0.0326757	1.98802	1.60074	1.59314	1.53954	-0.012125	-0.0226002
A_33_P3237201	SYT1	6857		1	6521	chr12:79258055-79258114	79258114	synaptotagmin I	79258055	hs|12q21.2	NM_001135805	Hs.310545	Homo sapiens synaptotagmin I (SYT1), transcript variant 2, mRNA [NM_001135805]	+	chr12	NM_001135805	ENST00000393240		GAACCCACACACATCGAAACTCCTAGGTCGCTGTTGCAGTCTGGGCATGCTCAGTATCAG	Not Detected	Not Detected	Not Detected	Not Detected	Detected	Detected	Detected	Detected	Not Detected	Not Detected	Detected	Detected	Not Detected	Not Detected	Not Detected	Not Detected	Not Detected	Not Detected	Detected	Not Detected	-0.296337	0.0688028	-0.211291	0.438826	1.52888	0.99566	1.86331	2.30077	0.180282	0.112288
A_33_P3352970	IRAK2	3656	20	1	3344	chr3:10285302-10285361	10285361	interleukin-1 receptor-associated kinase 2	10285302	hs|3p25.3	NM_001570	Hs.449207	Homo sapiens interleukin-1 receptor-associated kinase 2 (IRAK2), mRNA [NM_001570]	+	chr3	NM_001570	ENST00000256458	NP1395049	CTGAAAAGTCATGTTGCAAATCTTTCTGTGAAACAGATGCTATTTTAAATTCACTGGGAG	Detected	Detected	Detected	Detected	Detected	Detected	Detected	Detected	Detected	Detected	Detected	Detected	Detected	Detected	Detected	Detected	Detected	Detected	Detected	Detected	0.121303	0.0229158	-0.0901527	-0.0540667	2.00748	1.71347	1.4481	1.5054	-0.118719	-0.125089
A_33_P3246833	IL1RN	3557	20	1	3233	chr2:113891531-113891590	113891590	interleukin 1 receptor antagonist	113891531	hs|2q13	NM_173843	Hs.81134	Homo sapiens interleukin 1 receptor antagonist (IL1RN), transcript variant 4, mRNA [NM_173843]	+	chr2	NM_173843	ENST00000259206	THC2498493	TGCAAAGTTCCCTACTTCCTGTGACTTCAGCTCTGTTTTACAATAAAATCTTGAAAATGC	Detected	Detected	Detected	Detected	Detected	Detected	Detected	Detected	Detected	Detected	Detected	Detected	Detected	Detected	Detected	Detected	Detected	Detected	Detected	Detected	0.955993	-1.06864	0.706862	-0.594215	2.62187	0.846375	2.03807	1.12062	0.493856	1.84227
A_23_P353614	C8orf46	254778		1	24120	chr8:67430359-67430418	67430418	chromosome 8 open reading frame 46	67430359	hs|8q13.1	NM_152765	Hs.268869	Homo sapiens chromosome 8 open reading frame 46 (C8orf46), mRNA [NM_152765]	+	chr8	NM_152765	ENST00000450307	THC2466275	AGAACAAAGTTAGGGAGCAAACCAGTAACCTATGCTGGTCGTAACAGAGGATCCTACAAT	Compromised	Not Detected	Not Detected	Not Detected	Detected	Detected	Detected	Not Detected	Not Detected	Not Detected	Not Detected	Detected	Not Detected	Not Detected	Not Detected	Not Detected	Compromised	Compromised	Not Detected	Not Detected	-0.138435	-0.147101	0.286042	-0.000505924	1.78523	1.58054	2.13896	1.09005	-0.0652826	1.03131
A_33_P3232692	IL24	11009		1	10570	chr1:207076757-207076816	207076816	interleukin 24	207076757	hs|1q32.1	NM_001185156	Hs.58831	Homo sapiens interleukin 24 (IL24), transcript variant 3, mRNA [NM_001185156]	+	chr1	NM_001185156	ENST00000294984	NP1458082	CACAGTGTGGGGCAGTGGATGGGTGCTTAGTAAGTACTTAATAAACTGTGGTGCTTTTTT	Not Detected	Not Detected	Detected	Not Detected	Detected	Detected	Detected	Detected	Not Detected	Not Detected	Not Detected	Detected	Not Detected	Not Detected	Not Detected	Not Detected	Not Detected	Not Detected	Not Detected	Not Detected	0.254489	-0.750474	0.954379	-0.458393	1.90522	0.598748	2.5506	1.47237	-0.296608	0.272455
A_23_P216812	CDKN2B	1030	20	1	1032	chr9:22009038-22008979	22009038	cyclin-dependent kinase inhibitor 2B (p15, inhibits CDK4)	22008979	hs|9p21.3	NM_004936	Hs.72901	Homo sapiens cyclin-dependent kinase inhibitor 2B (p15, inhibits CDK4) (CDKN2B), transcript variant 1, mRNA [NM_004936]	-	chr9	NM_004936	ENST00000380142	THC2484508	GCAGCGTGGGAAAGAAGGGAAGAGTGTCGTTAAGTTTACGGCCAACGGTGGATTATCCGG	Detected	Detected	Detected	Detected	Detected	Detected	Detected	Detected	Detected	Detected	Detected	Detected	Detected	Detected	Detected	Detected	Detected	Detected	Detected	Detected	-0.617496	0.374728	0.0954776	0.14729	1.75324	1.6705	1.59806	1.48473	0.0580916	-0.094759
A_24_P333697	KLK13	26085		1	12340	chr19:51563714-51563316	51563714	kallikrein-related peptidase 13	51563316	hs|19q13.41	NM_015596	Hs.165296	Homo sapiens kallikrein-related peptidase 13 (KLK13), mRNA [NM_015596]	-	chr19	NM_015596	ENST00000595793	NP711048	TCACTGCCGCACACTGTCTAAAGGAGGGGCTCAAAGTTTACCTAGGCAAGCACGCCCTAG	Compromised	Compromised	Not Detected	Not Detected	Compromised	Compromised	Not Detected	Detected	Compromised	Not Detected	Compromised	Not Detected	Not Detected	Not Detected	Compromised	Not Detected	Not Detected	Not Detected	Not Detected	Compromised	-0.109506	-0.118172	0.0619953	0.165683	-0.118521	-0.117879	1.23095	5.48275	-0.117773	-0.112556
A_23_P92161	ARL14	80117	20	1	18191	chr3:160395648-160395707	160395707	ADP-ribosylation factor-like 14	160395648	hs|3q25.33	NM_025047	Hs.287702	Homo sapiens ADP-ribosylation factor-like 14 (ARL14), mRNA [NM_025047]	+	chr3	NM_025047	ENST00000320767	THC2477699	ACTGGATTTGTGAAGAGCCACATGAAATCAAGAGGAGACACTTTGGCGTTCTTCAAGCAG	Detected	Detected	Detected	Detected	Detected	Detected	Detected	Detected	Detected	Detected	Detected	Detected	Detected	Detected	Detected	Detected	Detected	Detected	Detected	Detected	0.225515	-0.7704	1.00323	-0.458344	1.78457	0.53097	2.91233	1.21225	-0.640804	0.270094
A_33_P3237150	BMP2	650	20	1	625	chr20:6760810-6760869	6760869	bone morphogenetic protein 2	6760810	hs|20p12.3	NM_001200	Hs.73853	Homo sapiens bone morphogenetic protein 2 (BMP2), mRNA [NM_001200]	+	chr20	NM_001200	ENST00000378827	THC2647107	GCTTTTCTTTCCAAGGTTGTGTGTTTGAACACATTTCTCCAAATGTTAAACCTATTTCAG	Detected	Detected	Detected	Detected	Detected	Detected	Detected	Detected	Detected	Detected	Detected	Detected	Detected	Detected	Detected	Detected	Detected	Detected	Detected	Detected	0.0290813	-0.0823059	-0.0285006	0.081728	1.82586	1.41141	1.71666	1.45597	0.773185	0.638957
A_33_P3243449	CD70	970	19	1	965	chr19:6585926-6585867	6585926	CD70 molecule	6585867	hs|19p13.3	NM_001252	Hs.501497	Homo sapiens CD70 molecule (CD70), mRNA [NM_001252]	-	chr19	NM_001252	ENST00000245903	THC2690209	TGGGGCGTAGTGGTGGCAGGACAAGAGAAGGCATTGAGCTTTTTCTTTCATTTTCCTATT	Detected	Detected	Detected	Detected	Detected	Detected	Detected	Detected	Detected	Detected	Detected	Detected	Detected	Detected	Detected	Detected	Not Detected	Detected	Detected	Detected	-0.474074	-0.00777817	0.199082	0.282768	2.04236	1.18646	1.85558	1.29985	-0.821619	-0.829906
A_23_P110712	DUSP1	1843	20	1	1760	chr5:172195355-172195296	172195355	dual specificity phosphatase 1	172195296	hs|5q35.1	NM_004417	Hs.171695	Homo sapiens dual specificity phosphatase 1 (DUSP1), mRNA [NM_004417]	-	chr5	NM_004417	ENST00000239223	THC2528308	TGTCTACTCCTAGAAGAACCAAATACCTCAATTTTTGTTTTTGAGTACTGTACTATCCTG	Detected	Detected	Detected	Detected	Detected	Detected	Detected	Detected	Detected	Detected	Detected	Detected	Detected	Detected	Detected	Detected	Detected	Detected	Detected	Detected	0.0658998	0.0149345	-0.1118	0.0309677	1.4583	1.33985	1.6053	1.9682	0.307034	0.313157
A_33_P3381684	TCHH	7062	1	1	6727	chr1:152080242-152080183	152080242	trichohyalin	152080183	hs|1q21.3	NM_007113	Hs.432416	Homo sapiens trichohyalin (TCHH), mRNA [NM_007113]	-	chr1	NM_007113	ENST00000614923	THC2642786	TGACGGAAAGTATCGCTGGGAAGAAGAGCAGCTCCAACTTGAGGAACAAGAGCAGAGGCT	Compromised	Compromised	Compromised	Compromised	Compromised	Compromised	Not Detected	Detected	Compromised	Compromised	Compromised	Not Detected	Not Detected	Not Detected	Compromised	Compromised	Not Detected	Compromised	Not Detected	Compromised	0.0058105	-0.00285506	-0.00302005	6.50883e-05	-0.00320458	-0.00256181	0.52153	5.83282	-0.00245571	0.00276041
A_23_P344555	NEDD9	4739	16	1	4307	chr6:11184702-11184643	11184702	neural precursor cell expressed, developmentally down-regulated 9	11184643	hs|6p24.2	NM_006403	Hs.37982	Homo sapiens neural precursor cell expressed, developmentally down-regulated 9 (NEDD9), transcript variant 1, mRNA [NM_006403]	-	chr6	NM_006403	ENST00000448183	THC2468396	GATTGGGTTGTTTCAATACTGAGAGACAGCTACAATAAAAGGAGAGCAATTGCCTCCCTG	Detected	Detected	Detected	Detected	Detected	Detected	Detected	Detected	Detected	Detected	Detected	Detected	Detected	Detected	Detected	Detected	Not Detected	Not Detected	Not Detected	Not Detected	0.921728	-0.39402	0.0107841	-0.538492	1.85765	1.74849	1.66043	1.03006	1.47899	0.305329
A_33_P3226832	F3	2152	20	1	2052	chr1:94995139-94995080	94995139	coagulation factor III (thromboplastin, tissue factor)	94995080	hs|1p21.3	NM_001993	Hs.62192	Homo sapiens coagulation factor III (thromboplastin, tissue factor) (F3), transcript variant 1, mRNA [NM_001993]	-	chr1	NM_001993	ENST00000370207	THC2467710	CCTAATATGCTTTACAATCTGCACTTTAACTGACTTAAGTGGCATTAAACATTTGAGAGC	Detected	Detected	Detected	Detected	Detected	Detected	Detected	Detected	Detected	Detected	Detected	Detected	Detected	Detected	Detected	Detected	Detected	Detected	Detected	Detected	0.245852	-0.444135	0.144961	0.053318	1.74715	1.19615	1.70331	1.64901	-0.187555	-0.149178
A_33_P3278571	MAGIX	79917	1	0	18022	chrX:49021171-49021230	49021230	MAGI family member, X-linked	49021171	hs|Xp11.23	XR_430508	Hs.193170	MAGI family member, X-linked [Source:HGNC Symbol;Acc:HGNC:30006] [ENST00000616812]	+	chrX	XR_430508	ENST00000616812	THC2783279	AACTATGTACACCTGTGTCCTTTATTCCAGCACCGTTGGTTAGAGACATGTAACGCACCT	Compromised	Compromised	Not Detected	Compromised	Compromised	Compromised	Not Detected	Detected	Compromised	Compromised	Compromised	Compromised	Not Detected	Not Detected	Not Detected	Not Detected	Not Detected	Not Detected	Not Detected	Not Detected	0.0058105	-0.00285506	-0.00302005	6.50883e-05	-0.00320458	-0.00256181	0.117495	6.12697	-0.00245571	0.00276041
A_23_P34345	VCAM1	7412		1	7078	chr1:101203783-101203842	101203842	vascular cell adhesion molecule 1	101203783	hs|1p21.2	NM_001078	Hs.109225	Homo sapiens vascular cell adhesion molecule 1 (VCAM1), transcript variant 1, mRNA [NM_001078]	+	chr1	NM_001078	ENST00000370119	THC2601456	AAAGCCAACATGAAGGGGTCATATAGTCTTGTAGAAGCACAGAAATCAAAAGTGTAGCTA	Compromised	Compromised	Compromised	Compromised	Not Detected	Detected	Detected	Not Detected	Compromised	Compromised	Not Detected	Not Detected	Compromised	Compromised	Compromised	Compromised	Compromised	Compromised	Compromised	Compromised	0.0058105	-0.00285506	-0.00302005	6.50883e-05	1.48574	1.95674	1.70845	1.04897	-0.00245571	0.00276041
A_23_P148047	PTGER4	5734	20	1	5335	chr5:40693563-40693622	40693622	prostaglandin E receptor 4 (subtype EP4)	40693563	hs|5p13.1	NM_000958	Hs.199248	Homo sapiens prostaglandin E receptor 4 (subtype EP4) (PTGER4), mRNA [NM_000958]	+	chr5	NM_000958	ENST00000302472	THC2463869	CCCAAACGTGGTTACATTAGCCATTCATGTATGTCAGAAGTGCAGAATTGGGGCACTTAA	Detected	Detected	Detected	Detected	Detected	Detected	Detected	Detected	Detected	Detected	Detected	Detected	Detected	Detected	Detected	Detected	Detected	Detected	Detected	Detected	-0.0432701	-0.379559	0.313344	0.109484	1.7545	1.16421	1.81562	1.46315	-0.154231	0.296003
A_24_P128308	KLF6	1316		0	1275	chr10:3823035-3822976	3823035	Kruppel-like factor 6	3822976	hs|10p15.1		Hs.4055	Kruppel-like factor 6 [Source:HGNC Symbol;Acc:HGNC:2235] [ENST00000469435]	-	chr10	FW339972	ENST00000469435	THC2557122	CCCTGAGATTGGCTTGACAACTTTGTTTTCTCAGGTAGCACTTGTAGTAAATTCATATTT	Compromised	Not Detected	Not Detected	Not Detected	Detected	Not Detected	Detected	Not Detected	Compromised	Compromised	Not Detected	Not Detected	Compromised	Compromised	Not Detected	Compromised	Compromised	Compromised	Compromised	Compromised	-0.016453	-0.0251186	0.0637705	-0.0221984	1.55041	1.05088	1.88862	1.64932	-0.0247192	-0.0195031
A_24_P120462	DNAH5	1767		0	1672	chr5:13700778-13692215	13700778	dynein, axonemal, heavy chain 5	13692215	hs|5p15.2	NM_001369	Hs.212360	Homo sapiens dynein, axonemal, heavy chain 5 (DNAH5), mRNA [NM_001369]	-	chr5	NM_001369	ENST00000265104	THC2477948	CTGTCATAAGGATTTATGCAGAAAACAATACTTTACGAGATCCTCGGTTTTACTCCTGTC	Compromised	Compromised	Compromised	Compromised	Compromised	Compromised	Compromised	Compromised	Compromised	Compromised	Compromised	Compromised	Not Detected	Compromised	Not Detected	Compromised	Compromised	Compromised	Compromised	Compromised	0.0058105	-0.00285506	-0.00302005	6.50883e-05	-0.00320458	-0.00256181	6.12638	0.0134063	-0.00245571	0.00276041
A_33_P3351279	GPR37L1	9283		1	8556	chr1:202098575-202098634	202098634	G protein-coupled receptor 37 like 1	202098575	hs|1q32.1	NM_004767	Hs.132049	Homo sapiens G protein-coupled receptor 37 like 1 (GPR37L1), mRNA [NM_004767]	+	chr1	NM_004767	ENST00000367282	THC2464423	CTTGTTAGGTGCTTTCCCATAGGAGGCCCTTCTTGAGAAACAATAAACTAGGTAGAACTA	Compromised	Not Detected	Not Detected	Not Detected	Detected	Detected	Detected	Not Detected	Not Detected	Not Detected	Detected	Not Detected	Not Detected	Not Detected	Not Detected	Not Detected	Detected	Not Detected	Detected	Detected	-0.508217	0.204742	-0.175266	0.47874	1.60007	2.15834	0.914779	1.45813	0.479705	-0.511267
A_33_P3395651	PCDHGA5	56110		1	15720	chr5:140746220-140746279	140746279	protocadherin gamma subfamily A, 5	140746220	hs|5q31.3	NM_032054	Hs.368160	Homo sapiens protocadherin gamma subfamily A, 5 (PCDHGA5), transcript variant 2, mRNA [NM_032054]	+	chr5	NM_032054	ENST00000611914	NP362369	TACGCAGACACGCTCCTTAGTGAAGAGAGCTGTGAGAAAAGCGAGCCTCTTCTGATGTCT	Compromised	Compromised	Not Detected	Compromised	Compromised	Compromised	Not Detected	Compromised	Compromised	Compromised	Compromised	Not Detected	Compromised	Compromised	Not Detected	Not Detected	Not Detected	Compromised	Compromised	Compromised	0.0058105	-0.00285506	-0.00302005	6.50883e-05	-0.00320458	-0.00256181	0.0489686	6.03752	-0.00245571	0.00276041
A_24_P335092	SAA1	6288	20	1	5885	chr11:18290868-18291310	18291310	serum amyloid A1	18290868	hs|11p15.1	NM_000331	Hs.632144	Homo sapiens serum amyloid A1 (SAA1), transcript variant 1, mRNA [NM_000331]	+	chr11	NM_000331	ENST00000532858	THC2465883	CAGAAGCGATCAGCGATGCCAGAGAGAATATCCAGAGATTCTTTGGCCATGGTGCGGAGG	Detected	Detected	Detected	Detected	Detected	Detected	Detected	Detected	Detected	Detected	Detected	Detected	Detected	Detected	Detected	Detected	Detected	Detected	Detected	Detected	0.656791	-0.635242	0.477929	-0.499476	1.36951	1.8178	1.2773	1.60444	-1.41256	0.0590925
A_24_P83899	GRM5	2915		1	2692	chr11:88241832-88241773	88241832	glutamate receptor, metabotropic 5	88241773	hs|11q14.2	NM_000842	Hs.147361	Homo sapiens glutamate receptor, metabotropic 5 (GRM5), transcript variant b, mRNA [NM_000842]	-	chr11	NM_000842	ENST00000305447	THC2489500	CTGTATCCCGTCGTCTCCCAAATATGACACTCTTATCATAAGAGATTACACTCAGAGCTC	Compromised	Not Detected	Not Detected	Not Detected	Detected	Detected	Not Detected	Compromised	Not Detected	Not Detected	Detected	Compromised	Compromised	Compromised	Compromised	Compromised	Not Detected	Compromised	Not Detected	Compromised	0.0058105	-0.00285506	-0.00302005	6.50883e-05	3.20427	2.84328	-0.00638676	0.0134063	0.70725	0.00276041
A_33_P3285815	WFDC6	140870		1	21971	chr20:44163856-44163797	44163856	WAP four-disulfide core domain 6	44163797	hs|20q13.12			WAP four-disulfide core domain 6 [Source:HGNC Symbol;Acc:HGNC:16164] [ENST00000372665]	-	chr20		ENST00000372665	NP341050	GGAACAATAACAACTTCCAAACTGAAGCTATCTGTCTGGTCACCTGCAAAAAATACCATA	Not Detected	Compromised	Not Detected	Not Detected	Detected	Not Detected	Detected	Compromised	Compromised	Not Detected	Not Detected	Not Detected	Not Detected	Compromised	Not Detected	Not Detected	Not Detected	Compromised	Not Detected	Compromised	-0.0922048	-0.10087	0.291025	-0.0979502	1.88105	0.123781	4.06712	-0.084609	-0.100471	0.407487
A_33_P3371718	SAT1	6303	20	0	5902	chrX:23803863-23803922	23803922	spermidine/spermine N1-acetyltransferase 1	23803863	hs|Xp22.11	NM_002970	Hs.28491	Homo sapiens spermidine/spermine N1-acetyltransferase 1 (SAT1), transcript variant 1, mRNA [NM_002970]	+	chrX	NM_002970	ENST00000474223	THC2476321	TCCATCAACTTCTATAAAAGAAGAGGTGCTTCTGATCTGTCCAGTGAAGAGGGTTGGAGA	Detected	Detected	Detected	Detected	Detected	Detected	Detected	Detected	Detected	Detected	Detected	Detected	Detected	Detected	Detected	Detected	Detected	Detected	Detected	Detected	-0.0797443	-0.363399	0.452189	-0.00904655	1.46935	1.30444	1.79116	1.4154	0.0602665	0.56121
A_23_P16523	GDF15	9518	20	1	8808	chr19:18499890-18499949	18499949	growth differentiation factor 15	18499890	hs|19p13.11	NM_004864	Hs.616962	Homo sapiens growth differentiation factor 15 (GDF15), mRNA [NM_004864]	+	chr19	NM_004864	ENST00000252809	THC2532749	TATTGGGGTGACCTTCTTGGGGACTCGGGGGCTGGTCTGATGGAACTGTGTATTTATTTA	Detected	Detected	Detected	Detected	Detected	Detected	Detected	Detected	Detected	Detected	Detected	Detected	Detected	Detected	Detected	Detected	Detected	Detected	Detected	Detected	-0.481154	0.066822	-0.137608	0.551941	0.675089	1.62727	1.41117	2.26639	0.195974	-0.635798
A_23_P137016	SAT1	6303	20	1	5903	chrX:23804055-23804114	23804114	spermidine/spermine N1-acetyltransferase 1	23804055	hs|Xp22.11	NM_002970	Hs.28491	Homo sapiens spermidine/spermine N1-acetyltransferase 1 (SAT1), transcript variant 1, mRNA [NM_002970]	+	chrX	NM_002970	ENST00000474223	THC2552940	GAAATAATAGAATGAGCACCCATTCCAAAGCTTTATTACCAGTGGCGTTGTTGCATGTTT	Detected	Detected	Detected	Detected	Detected	Detected	Detected	Detected	Detected	Detected	Detected	Detected	Detected	Detected	Detected	Detected	Detected	Detected	Detected	Detected	-0.0477724	-0.422298	0.408219	0.0618553	1.38888	1.17597	1.85576	1.55516	0.0287056	0.547552
A_33_P3246528	CCDC114	93233	3	0	20374	chr19:48806967-48806908	48806967	coiled-coil domain containing 114	48806908	hs|19q13.33	NM_144577	Hs.112645	Homo sapiens coiled-coil domain containing 114 (CCDC114), mRNA [NM_144577]	-	chr19	NM_144577	ENST00000315396	NP517423	AAACTGTCCCAGCTGATGGGGGAGAGTGACCCTGACCTGTTGGTGCAGAAGTATCTGGAG	Compromised	Not Detected	Not Detected	Not Detected	Compromised	Compromised	Not Detected	Detected	Compromised	Not Detected	Not Detected	Detected	Not Detected	Compromised	Detected	Compromised	Compromised	Not Detected	Compromised	Not Detected	-0.121892	-0.130558	-0.0352139	0.287665	-0.130907	-0.130265	-0.110216	6.34168	-0.130158	0.94407
A_23_P4662	BCL3	602	20	1	583	chr19:45263191-45263250	45263250	B-cell CLL/lymphoma 3	45263191	hs|19q13.32	NM_005178	Hs.31210	Homo sapiens B-cell CLL/lymphoma 3 (BCL3), mRNA [NM_005178]	+	chr19	NM_005178	ENST00000164227	THC2463736	TACCAGATAACTGAGGAGGGGAGAGGTGGGCCGTAACGGGCACGGATCACGATGTAAATT	Detected	Detected	Detected	Detected	Detected	Detected	Detected	Detected	Detected	Detected	Detected	Detected	Detected	Detected	Detected	Detected	Detected	Detected	Detected	Detected	-0.419223	0.107203	0.070653	0.241368	1.22427	1.46759	1.51474	1.67885	-0.155159	-0.0968275
A_33_P3370305	TMEM106A	113277		0	20566	chr17:41370203-41370262	41370262	transmembrane protein 106A	41370203	hs|17q21.31	NM_001291586	Hs.536474	Homo sapiens transmembrane protein 106A (TMEM106A), transcript variant 1, mRNA [NM_001291586]	+	chr17	NM_001291586	ENST00000541594		TCTTTCTTGAGGAAAATCTGACCTGGCATTTTCTTGAGGCACCTTAGATTCCCTGGAGTG	Not Detected	Not Detected	Detected	Not Detected	Detected	Detected	Compromised	Not Detected	Not Detected	Not Detected	Not Detected	Detected	Detected	Not Detected	Not Detected	Not Detected	Not Detected	Not Detected	Not Detected	Detected	0.289317	-0.421337	0.335712	-0.203691	0.570697	0.401637	3.98112	0.885353	0.138492	-0.0156822
A_33_P3248265	LTB	4050		1	3728	chr6:31548394-31548335	31548394	lymphotoxin beta (TNF superfamily, member 3)	31548335	hs|6p21.33	NM_002341	Hs.376208	Homo sapiens lymphotoxin beta (TNF superfamily, member 3) (LTB), transcript variant 1, mRNA [NM_002341]	-	chr6	NM_002341	ENST00000376117	THC2471278	GGAAATTGATTTTGAACCTGATGAAAATAAAGAATGGAAAGCTTCAGTGCTGCCGATAAA	Compromised	Compromised	Compromised	Not Detected	Detected	Detected	Not Detected	Detected	Compromised	Compromised	Not Detected	Not Detected	Compromised	Compromised	Not Detected	Not Detected	Compromised	Compromised	Detected	Detected	-0.225418	-0.234084	-0.234249	0.693752	1.14188	1.67296	1.02427	1.97341	-0.233685	-0.228468
A_24_P46911	KCNS2	3788		1	3487	chr8:99442653-99442712	99442712	potassium voltage-gated channel, modifier subfamily S, member 2	99442653	hs|8q22.2	NM_020697	Hs.388045	Homo sapiens potassium voltage-gated channel, modifier subfamily S, member 2 (KCNS2), mRNA [NM_020697]	+	chr8	NM_020697	ENST00000521839	THC2477365	TCTCCCTGAGGTGAACGTTGTTGGGTTGCTAGCAAGGGCAGTAGCTTAAATACTTTTGTT	Compromised	Compromised	Compromised	Compromised	Detected	Detected	Compromised	Compromised	Compromised	Compromised	Not Detected	Compromised	Compromised	Compromised	Compromised	Compromised	Not Detected	Compromised	Compromised	Compromised	0.0058105	-0.00285506	-0.00302005	6.50883e-05	2.26381	3.51268	-0.00638676	0.0134063	-0.00245571	0.00276041
A_23_P86330	IER5	51278	20	1	13666	chr1:181059835-181059894	181059894	immediate early response 5	181059835	hs|1q25.3	NM_016545	Hs.15725	Homo sapiens immediate early response 5 (IER5), mRNA [NM_016545]	+	chr1	NM_016545	ENST00000367577	THC2467147	ATGGTGACTCCAGTCTTTGTTGTATAAAGGTTGGGGGAGCTGATAAGGTTTTTGTACAGT	Detected	Detected	Detected	Detected	Detected	Detected	Detected	Detected	Detected	Detected	Detected	Detected	Detected	Detected	Detected	Detected	Detected	Detected	Detected	Detected	0.0114155	0.0637112	-0.0312519	-0.0438728	1.57422	1.44767	1.36335	1.39722	0.0174217	0.0771561
A_33_P3283271	LOC100130849	100130849		0	28839	chr7:56945140-56945081	56945140	phosphorylase kinase, gamma 1 (muscle) pseudogene	56945081	hs|7p11.2	NR_038450	Hs.568145	Homo sapiens phosphorylase kinase, gamma 1 (muscle) pseudogene (LOC100130849), non-coding RNA [NR_038450]	-	chr7	NR_038450	ENST00000454719		GAGGTGCAGGAGCTGCAAGAAGCCACACTGAAGGAGGTTGACATCCTGCACAAGGTCTAA	Compromised	Compromised	Compromised	Compromised	Compromised	Compromised	Not Detected	Detected	Compromised	Not Detected	Compromised	Not Detected	Not Detected	Compromised	Not Detected	Not Detected	Compromised	Compromised	Not Detected	Detected	0.0058105	-0.00285506	-0.00302005	6.50883e-05	-0.00320458	-0.00256181	0.758859	5.02636	-0.00245571	0.00276041
A_24_P922252	SPATA5L1	79029	20	1	17441	chr15:45696608-45696667	45696667	spermatogenesis associated 5-like 1	45696608	hs|15q21.1			Homo sapiens cDNA FLJ12286 fis, clone MAMMA1001768, weakly similar to CELL DIVISION CYCLE PROTEIN 48 HOMOLOG MJ1156. [AK022348]	+	chr15	AK022348		THC2487635	AGGATTTTCGTATATTCAGAATCTAAAGTATACGTAAAGTGCACGGTACTAGTTCCAAAG	Detected	Detected	Detected	Detected	Detected	Detected	Detected	Detected	Detected	Detected	Detected	Detected	Detected	Detected	Detected	Detected	Detected	Detected	Detected	Detected	-0.285461	-0.215923	0.576301	-0.0749178	1.44666	1.18132	1.20923	1.91959	0.258845	0.343995
A_33_P3419190	AREG	374	17	0	374	chr4:75318293-75318352	75318352	amphiregulin	75318293	hs|4q13.3	NM_001657	Hs.270833	Homo sapiens amphiregulin (AREG), mRNA [NM_001657]	+	chr4	NM_001657	ENST00000395748	THC2470980	GAGAAGCTGAGGAACGAAAGAAACTTCGACAAGAGAATGGAAATGTACATGCTATAGCAT	Detected	Not Detected	Detected	Detected	Detected	Detected	Detected	Detected	Not Detected	Detected	Detected	Detected	Detected	Detected	Detected	Detected	Detected	Not Detected	Detected	Detected	0.512845	-0.31693	-0.0744143	-0.121501	1.65288	1.45909	1.18998	1.45169	-0.0685535	0.589838
A_23_P422831	FAM189A2	9413		1	8687	chr9:72007284-72007343	72007343	family with sequence similarity 189, member A2	72007284	hs|9q21.11	NM_004816	Hs.118003	Homo sapiens family with sequence similarity 189, member A2 (FAM189A2), transcript variant 1, mRNA [NM_004816]	+	chr9	NM_004816	ENST00000257515	THC2473726	GAGGATTATTGTTGATTCCATTTACTCATGCTTGCAAAACTAGAGACCCCTAAGGCAGAA	Compromised	Compromised	Compromised	Compromised	Compromised	Compromised	Compromised	Detected	Compromised	Not Detected	Compromised	Detected	Compromised	Compromised	Detected	Compromised	Compromised	Compromised	Compromised	Compromised	0.0058105	-0.00285506	-0.00302005	6.50883e-05	-0.00320458	-0.00256181	-0.00638676	5.75056	-0.00245571	0.833156
A_23_P30254	PLK2	10769	20	1	10312	chr5:57750052-57749993	57750052	polo-like kinase 2	57749993	hs|5q11.2	NM_006622	Hs.398157	Homo sapiens polo-like kinase 2 (PLK2), transcript variant 1, mRNA [NM_006622]	-	chr5	NM_006622	ENST00000617412	THC2583736	GAAGCTCCCATGTTGTTTAAAGGCTGTAATTGGAGCAGCTTTTGGCTGCGTAACTGTGAA	Detected	Detected	Detected	Detected	Detected	Detected	Detected	Detected	Detected	Detected	Detected	Detected	Detected	Detected	Detected	Detected	Detected	Detected	Detected	Detected	0.273681	-0.0732651	-0.200932	0.000518799	1.5933	1.24916	1.44335	1.43692	0.209413	0.00710678
A_23_P259071	AREG	374	20	1	373	chr4:75320518-75320577	75320577	amphiregulin	75320518	hs|4q13.3	NM_001657	Hs.270833	Homo sapiens amphiregulin (AREG), mRNA [NM_001657]	+	chr4	NM_001657	ENST00000395748	THC2470980	TGAGTCGGTCCTCTTTCCAGTGGATCATAAGACAATGGACCCTTTTTGTTATGATGGTTT	Detected	Detected	Detected	Detected	Detected	Detected	Detected	Detected	Detected	Detected	Detected	Detected	Detected	Detected	Detected	Detected	Detected	Detected	Detected	Detected	0.580957	-0.0157361	-0.183284	-0.381938	1.76681	1.40598	1.16079	1.38207	0.390858	0.658939
A_23_P3956	C1QTNF1	114897	15	1	20709	chr17:77045170-77045229	77045229	C1q and tumor necrosis factor related protein 1	77045170	hs|17q25.3	NM_198594	Hs.201398	Homo sapiens C1q and tumor necrosis factor related protein 1 (C1QTNF1), transcript variant 4, mRNA [NM_198594]	+	chr17	NM_198594	ENST00000339142	THC2612613	TGGGCTAAGCATCACCGCTTCCACGTGTGTTGTGTTGGTTGGCAGCAAGGCTGATCCAGA	Not Detected	Detected	Detected	Detected	Detected	Detected	Detected	Detected	Not Detected	Not Detected	Detected	Detected	Detected	Not Detected	Detected	Detected	Not Detected	Detected	Detected	Detected	-0.516408	-0.263786	0.161521	0.618673	1.42372	1.90206	1.40694	0.951804	-1.03777	-1.02869
A_33_P3352223	CSRP1	1465		0	1411	chr1:201455042-201454983	201455042	cysteine and glycine-rich protein 1	201454983	hs|1q32.1		Hs.108080	cysteine and glycine-rich protein 1 [Source:HGNC Symbol;Acc:HGNC:2469] [ENST00000533402]	-	chr1	AK126507	ENST00000533402	THC2491391	TATGAAATGCATTAAACTCAGCAGGGAAAGTCCTAAGGAGTAGTTTCTCCAGGGGCCACA	Compromised	Compromised	Not Detected	Not Detected	Not Detected	Not Detected	Detected	Not Detected	Compromised	Not Detected	Not Detected	Not Detected	Not Detected	Not Detected	Not Detected	Not Detected	Not Detected	Compromised	Not Detected	Not Detected	0.0058105	-0.00285506	-0.00302005	6.50883e-05	1.17236	1.30421	1.71483	1.48147	-0.00245571	0.323425
A_33_P3666817	C10orf55	414236		1	27028	chr10:75670098-75670039	75670098	chromosome 10 open reading frame 55	75670039	hs|10q22.2	NM_001001791	Hs.585453	Homo sapiens chromosome 10 open reading frame 55 (C10orf55), mRNA [NM_001001791]	-	chr10	NM_001001791	ENST00000412307	THC2480030	GGTCTTTTGGGAAGTTTCCATAATGAGCAATTCATTTATTTGTGCAGGCAAGAATAAAAG	Not Detected	Not Detected	Detected	Detected	Detected	Detected	Detected	Detected	Not Detected	Compromised	Detected	Not Detected	Detected	Not Detected	Detected	Not Detected	Not Detected	Not Detected	Detected	Detected	-0.104955	-0.52725	0.394018	0.238189	1.4521	1.20727	1.5678	1.42183	-0.985776	-1.3688
A_33_P3296427	LINC01139	339535		1	25329	chr1:238643763-238643704	238643763	long intergenic non-protein coding RNA 1139	238643704	hs|1q43	NR_015407	Hs.532047	Homo sapiens long intergenic non-protein coding RNA 1139 (LINC01139), long non-coding RNA [NR_015407]	-	chr1	NR_015407	ENST00000400946	THC2602160	GTTTCATGTTTTATAGCTATAATTATTATAACTTTTAAATAAATATTTCCTCAATTAAAA	Compromised	Compromised	Compromised	Compromised	Compromised	Compromised	Compromised	Detected	Compromised	Compromised	Compromised	Compromised	Compromised	Compromised	Compromised	Compromised	Compromised	Compromised	Compromised	Compromised	0.0058105	-0.00285506	-0.00302005	6.50883e-05	-0.00320458	-0.00256181	-0.00638676	5.60518	-0.00245571	0.00276041
A_33_P3256282	KRTAP10-2	386679	10	1	26004	chr21:45970780-45970721	45970780	keratin associated protein 10-2	45970721	hs|21q22.3		Hs.664660	keratin associated protein 10-2 [Source:HGNC Symbol;Acc:HGNC:22967] [ENST00000391621]	-	chr21	AB528847	ENST00000391621	THC2486376	TGCAAGCCTGTCTGCTGCAAGTCCATCTGCTGTGTACCTGTTTGCTCTGGGGCTTCCTCT	Not Detected	Not Detected	Detected	Not Detected	Detected	Not Detected	Not Detected	Detected	Not Detected	Detected	Not Detected	Detected	Detected	Not Detected	Detected	Not Detected	Detected	Detected	Detected	Not Detected	0.417243	-0.13392	0.286582	-0.569906	0.94725	-0.0236516	0.0601969	4.5715	-0.722544	0.884842
A_24_P940477	FUBP3	8939		0	8230	chr9:133454281-133454340	133454340	far upstream element (FUSE) binding protein 3	133454281	hs|9q34.11	XM_006717313		PREDICTED: Homo sapiens far upstream element (FUSE) binding protein 3 (FUBP3), transcript variant X3, mRNA [XM_006717313]	+	chr9	XM_006717313			AATACAGTTGTGACTCAGCCGGTATGGGAGTAATGACGGTCCTGTGGTATTTCCCGCACC	Compromised	Compromised	Not Detected	Compromised	Not Detected	Compromised	Not Detected	Detected	Compromised	Not Detected	Compromised	Not Detected	Not Detected	Not Detected	Not Detected	Compromised	Not Detected	Not Detected	Not Detected	Compromised	-0.0746019	-0.0832675	0.238216	-0.0803473	0.231286	-0.0829742	0.496025	4.88122	-0.0828681	0.729794
A_23_P500300	TRIM15	89870		1	19877	chr6:30140403-30140462	30140462	tripartite motif containing 15	30140403	hs|6p22.1	NM_033229	Hs.591789	Homo sapiens tripartite motif containing 15 (TRIM15), mRNA [NM_033229]	+	chr6	NM_033229	ENST00000376688	THC2475001	AGCCAGCGGGCTTTCGGGGAAAAAAAAGAAAAAGACATCTAAAATAAAATGTTTAAACTG	Compromised	Not Detected	Not Detected	Not Detected	Detected	Detected	Not Detected	Not Detected	Not Detected	Not Detected	Detected	Not Detected	Compromised	Not Detected	Not Detected	Not Detected	Compromised	Not Detected	Not Detected	Not Detected	-0.200514	0.245502	-0.151714	0.106726	1.46222	2.25732	-0.17684	1.98217	1.17739	-0.203564
A_33_P3214988	EFCAB1	79645		1	17702	chr8:49627533-49627474	49627533	EF-hand calcium binding domain 1	49627474	hs|8q11.21	NM_001142857	Hs.23245	Homo sapiens EF-hand calcium binding domain 1 (EFCAB1), transcript variant 2, mRNA [NM_001142857]	-	chr8	NM_001142857	ENST00000433756	THC2716146	GCTGCCTGGTATTCCATCATGACTGACTTTATTAAACCACTTTCATGCCATTGACATGTC	Not Detected	Not Detected	Not Detected	Not Detected	Not Detected	Detected	Detected	Not Detected	Not Detected	Not Detected	Detected	Not Detected	Not Detected	Detected	Not Detected	Not Detected	Not Detected	Not Detected	Not Detected	Detected	-0.0700254	-0.00811911	-0.0554528	0.133595	-0.437016	1.42356	3.23565	1.30162	0.361313	-0.475259
A_23_P201248	SLC26A9	115019		1	20731	chr1:205882424-205882365	205882424	solute carrier family 26 (anion exchanger), member 9	205882365	hs|1q32.1	NM_052934	Hs.164073	Homo sapiens solute carrier family 26 (anion exchanger), member 9 (SLC26A9), transcript variant 1, mRNA [NM_052934]	-	chr1	NM_052934	ENST00000367134	THC2476572	CTGCTGGAATATTTGGAAAAGAACACTCTTCTGGACCTGGTTGAAGCAGGAAAGATGGAG	Compromised	Compromised	Compromised	Compromised	Detected	Detected	Not Detected	Not Detected	Compromised	Compromised	Compromised	Not Detected	Not Detected	Compromised	Compromised	Compromised	Compromised	Compromised	Compromised	Compromised	0.0058105	-0.00285506	-0.00302005	6.50883e-05	1.92343	1.87377	0.873656	0.802781	-0.00245571	0.00276041
A_33_P3420416	LGALS9	3965	18	1	3654	chr17:25967739-25967798	25967798	lectin, galactoside-binding, soluble, 9	25967739	hs|17q11.2	NM_002308	Hs.81337	Homo sapiens lectin, galactoside-binding, soluble, 9 (LGALS9), transcript variant 2, mRNA [NM_002308]	+	chr17	NM_002308	ENST00000584605	THC2786262	GCCTTTCCAGAAGGGGATGCCCTTTGACCTCTGCTTCCTGGTGCAGAGCTCAGATTTCAA	Detected	Detected	Detected	Detected	Compromised	Detected	Detected	Not Detected	Detected	Detected	Detected	Detected	Detected	Detected	Detected	Detected	Detected	Detected	Detected	Detected	0.285802	-0.151723	-0.0810571	-0.0530214	5.95431	-0.110761	0.0727339	-0.446551	0.148078	0.13187
A_33_P3302295	FOXC2	2303	20	1	2211	chr16:86602275-86602334	86602334	forkhead box C2	86602275	hs|16q24.1	NM_005251	Hs.436448	Homo sapiens forkhead box C2 (MFH-1, mesenchyme forkhead 1) (FOXC2), mRNA [NM_005251]	+	chr16	NM_005251	ENST00000320354	THC2499124	AAACTTTCCCCAACGTGCGGGAGATGTTCAACTCCCACCGGCTGGGGATTGAGAACTCGA	Detected	Detected	Detected	Detected	Detected	Detected	Detected	Detected	Detected	Detected	Detected	Detected	Detected	Detected	Detected	Detected	Detected	Detected	Detected	Detected	0.0754681	0.0861506	0.169284	-0.330904	1.72566	1.69874	1.36587	0.663948	-0.900963	-0.480801
A_33_P3322784	NTRK2	4915		0	4481	chr9:87492751-87492810	87492810	neurotrophic tyrosine kinase, receptor, type 2	87492751	hs|9q21.33	NM_001018065	Hs.494312	Homo sapiens neurotrophic tyrosine kinase, receptor, type 2 (NTRK2), transcript variant d, mRNA [NM_001018065]	+	chr9	NM_001018065	ENST00000304053	THC2624393	TTGTGATGTAGTTGATCATTCAGAGCCAAACGCATATACCAATAAAGACAAGACTGTCAT	Compromised	Compromised	Compromised	Compromised	Compromised	Detected	Compromised	Not Detected	Compromised	Compromised	Not Detected	Compromised	Compromised	Compromised	Compromised	Compromised	Not Detected	Compromised	Compromised	Compromised	0.0058105	-0.00285506	-0.00302005	6.50883e-05	-0.00320458	4.13946	-0.00638676	1.32273	-0.00245571	0.00276041
A_23_P382775	BBC3	27113	20	1	12730	chr19:47724233-47724174	47724233	BCL2 binding component 3	47724174	hs|19q13.32	NM_014417	Hs.467020	Homo sapiens BCL2 binding component 3 (BBC3), transcript variant 4, mRNA [NM_014417]	-	chr19	NM_014417	ENST00000439096	NP338700	AGTCTGGGAGTGGGGAGGGATGGCCCAGCCTGTAAGATACTGTATATGCGCTGCTGTAGA	Detected	Detected	Detected	Detected	Detected	Detected	Detected	Detected	Detected	Detected	Detected	Detected	Detected	Detected	Detected	Detected	Detected	Detected	Detected	Detected	-0.0783138	0.238632	-0.301376	0.141059	1.41563	1.44604	1.21791	1.37087	-0.025219	-0.552884
A_33_P3243649	LOC100131831	100131831	20	1	28982	chr19:13950552-13950493	13950552	uncharacterized LOC100131831	13950493	hs|19p13.13		Hs.625909	Homo sapiens cDNA FLJ26174 fis, clone ADG03920. [AK129685]	-	chr19	AK129685		THC2480574	TATTTTCCGATCCCAGCTGCTCTGTGAGGGTGGAAAGTATTTGGGGACCAGGCTTGGGGG	Detected	Detected	Detected	Detected	Detected	Detected	Detected	Detected	Detected	Detected	Detected	Detected	Detected	Detected	Detected	Detected	Detected	Detected	Detected	Detected	-0.29502	0.128754	-0.00613165	0.172397	1.67766	1.47287	1.42897	0.86207	-0.0392594	0.0433326
A_23_P218626	NEU4	129807		1	21528	chr2:242758473-242758532	242758532	sialidase 4	242758473	hs|2q37.3	NM_080741	Hs.551747	Homo sapiens sialidase 4 (NEU4), transcript variant 1, mRNA [NM_080741]	+	chr2	NM_080741	ENST00000405370	THC2473226	CAAGATCCTGTGGATTAGAAACAAGTTGCTCCTCAGAGCTCTCAAGCAGGGACTGCTCTT	Not Detected	Not Detected	Not Detected	Not Detected	Detected	Detected	Detected	Not Detected	Not Detected	Not Detected	Detected	Not Detected	Not Detected	Not Detected	Not Detected	Not Detected	Detected	Not Detected	Not Detected	Not Detected	-0.432062	0.00909901	0.0655665	0.357397	1.25986	1.36459	1.55776	1.24754	0.214178	-0.0923042
A_24_P167642	GCH1	2643	20	1	2398	chr14:55309447-55309388	55309447	GTP cyclohydrolase 1	55309388	hs|14q22.2	NM_000161	Hs.86724	Homo sapiens GTP cyclohydrolase 1 (GCH1), transcript variant 1, mRNA [NM_000161]	-	chr14	NM_000161	ENST00000254299	THC2463290	TATTCCATGAAGTTTAGTATTTGGTTGACATAGTGCTCTTCAAATTCATCCCATTACCCT	Detected	Detected	Detected	Detected	Detected	Detected	Detected	Detected	Detected	Detected	Detected	Detected	Detected	Detected	Detected	Detected	Detected	Detected	Detected	Detected	-0.303357	-0.121183	0.156662	0.267879	1.15765	1.50721	1.25662	1.4784	-0.376688	0.200685
A_33_P3227876	LOC391003	391003		1	26513	chr1:13328459-13328400	13328459	PRAME family member-like	13328400	hs|1p36.21	NM_001099850	Hs.712521	Homo sapiens PRAME family member-like (LOC391003), mRNA [NM_001099850]	-	chr1	NM_001099850	ENST00000540591	THC2484149	TCTGTGTCCTAGACAGTCAGAAATAGAAAGCTGAAGTTCTAGAGTGAAGGAGTTATCTCA	Compromised	Compromised	Compromised	Compromised	Detected	Compromised	Compromised	Detected	Detected	Compromised	Compromised	Compromised	Compromised	Compromised	Detected	Compromised	Compromised	Compromised	Compromised	Compromised	0.0058105	-0.00285506	-0.00302005	6.50883e-05	1.44286	-0.00256181	-0.00638676	3.95495	3.37808	0.00276041
A_23_P56938	REL	5966	20	1	5566	chr2:61149596-61149655	61149655	v-rel avian reticuloendotheliosis viral oncogene homolog	61149596	hs|2p16.1	NM_002908	Hs.631886	Homo sapiens v-rel avian reticuloendotheliosis viral oncogene homolog (REL), transcript variant 1, mRNA [NM_002908]	+	chr2	NM_002908	ENST00000295025	THC2474586	CAGTATTCAGGTATTGGCAGTATGCAAAATGAGCAATTGAGTGACTCCTTTCCATATGAA	Detected	Detected	Detected	Detected	Detected	Detected	Detected	Detected	Detected	Detected	Detected	Detected	Detected	Detected	Detected	Detected	Detected	Detected	Detected	Detected	-0.260332	0.128158	-0.089613	0.221788	1.2148	1.43033	1.06534	1.64385	0.0358438	0.156
A_23_P117464	TPPP2	122664		1	21104	chr14:21500162-21500221	21500221	tubulin polymerization-promoting protein family member 2	21500162	hs|14q11.2	NM_173846	Hs.406966	Homo sapiens tubulin polymerization-promoting protein family member 2 (TPPP2), mRNA [NM_173846]	+	chr14	NM_173846	ENST00000530140	NP1153874	GAAGAGATGACTGACAACACAGGCTATGTGAGTGGTTACAAGGGTTCTGGCACCTACGAT	Not Detected	Compromised	Not Detected	Compromised	Detected	Compromised	Detected	Compromised	Compromised	Not Detected	Compromised	Not Detected	Compromised	Compromised	Compromised	Not Detected	Not Detected	Compromised	Compromised	Compromised	0.693152	-0.231969	-0.232134	-0.229048	3.84293	-0.231675	1.94564	-0.215707	-0.231569	-0.226353
A_33_P3695899	FLJ31104	441072	20	1	27217	chr5:55299329-55299388	55299388	uncharacterized LOC441072	55299329	hs|5q11.2	NR_102755	Hs.482141	Homo sapiens uncharacterized LOC441072 (FLJ31104), long non-coding RNA [NR_102755]	+	chr5	NR_102755		THC2601575	CAGAAGAACTGCCTAACTGAATTCTTTCCAAACTGCTGACTCAAAAATTTGTATGGTATA	Detected	Detected	Detected	Detected	Detected	Detected	Detected	Detected	Detected	Detected	Detected	Detected	Detected	Detected	Detected	Detected	Detected	Detected	Detected	Detected	0.0341873	0.0142279	0.0366249	-0.085042	1.50729	1.20368	1.38624	1.21538	-0.486202	-0.251771
A_33_P3396139	CTLA4	1493		1	1437	chr2:204738564-204738623	204738623	cytotoxic T-lymphocyte-associated protein 4	204738564	hs|2q33.2	NM_005214	Hs.247824	Homo sapiens cytotoxic T-lymphocyte-associated protein 4 (CTLA4), transcript variant 1, mRNA [NM_005214]	+	chr2	NM_005214	ENST00000302823	THC2476969	GGGGTGCATGAAGGTTTCTGAAAATTAACACTGCTTGTGTTTTTAACTCAATATTTTCCA	Compromised	Compromised	Compromised	Compromised	Compromised	Compromised	Compromised	Detected	Compromised	Compromised	Compromised	Compromised	Compromised	Compromised	Compromised	Compromised	Not Detected	Compromised	Not Detected	Compromised	0.0058105	-0.00285506	-0.00302005	6.50883e-05	-0.00320458	-0.00256181	-0.00638676	5.31239	-0.00245571	0.00276041
A_23_P350451	PRDM1	639	9	0	613	chr6:106555123-106555182	106555182	PR domain containing 1, with ZNF domain	106555123	hs|6q21	NM_001198	Hs.436023	Homo sapiens PR domain containing 1, with ZNF domain (PRDM1), transcript variant 1, mRNA [NM_001198]	+	chr6	NM_001198	ENST00000613999	THC2470627	ATGACATCAGTGTGATCTCTGTAGTGGAGAAGGAAATTCTGGCCGTGGTCAGAAAAGAGA	Detected	Not Detected	Not Detected	Not Detected	Detected	Detected	Detected	Detected	Not Detected	Not Detected	Detected	Detected	Not Detected	Not Detected	Detected	Detected	Not Detected	Not Detected	Not Detected	Not Detected	2.27665	-0.351391	-0.655915	-1.26934	0.972321	1.20905	1.52221	1.58052	-1.16062	-0.442451
A_32_P846696	LINC00965	349196		0	25742	chr8:7577689-7577630	7577689	long intergenic non-protein coding RNA 965	7577630	hs|8p23.1	NR_027000	Hs.625429	Homo sapiens long intergenic non-protein coding RNA 965 (LINC00965), long non-coding RNA [NR_027000]	-	chr8	NR_027000	ENST00000602981	THC2499319	GTCAACTCTGTTTCGGAGACATAACGATTTGGATTGCTAACAAGTCAAGAAATGTTCAAG	Compromised	Compromised	Compromised	Compromised	Compromised	Compromised	Compromised	Detected	Compromised	Compromised	Compromised	Compromised	Compromised	Compromised	Compromised	Compromised	Compromised	Compromised	Compromised	Compromised	0.0058105	-0.00285506	-0.00302005	6.50883e-05	-0.00320458	-0.00256181	-0.00638676	5.28777	-0.00245571	0.00276041
A_33_P3390591	LOC100506272	100506272		1	29341	chr4:188454177-188454118	188454177	uncharacterized LOC100506272	188454118	hs|4q35.2	NR_110436		Homo sapiens uncharacterized LOC100506272 (LOC100506272), long non-coding RNA [NR_110436]	-	chr4	NR_110436	ENST00000514767	THC2664322	ATGAGTCTGTCTTTACAGATGAATGTTAAAACTGGGTTGACAAGAGAGAACACTCACTTT	Compromised	Compromised	Not Detected	Compromised	Detected	Detected	Compromised	Compromised	Compromised	Compromised	Compromised	Compromised	Compromised	Compromised	Compromised	Compromised	Not Detected	Compromised	Not Detected	Compromised	0.0058105	-0.00285506	-0.00302005	6.50883e-05	2.79587	2.45734	-0.00638676	0.0134063	-0.00245571	0.00276041
A_33_P3556532	DNAH17	8632	17	1	7884	chr17:76498343-76498284	76498343	dynein, axonemal, heavy chain 17	76498284	hs|17q25.3			dynein, axonemal, heavy chain 17 [Source:HGNC Symbol;Acc:HGNC:2946] [ENST00000587177]	-	chr17		ENST00000587177	THC2608830	AATTTACCTGTAATTCCACAACCCAAGCATGACACTGCAGGGCCCTTATGCAACCTGTTA	Not Detected	Not Detected	Detected	Detected	Detected	Detected	Detected	Detected	Not Detected	Detected	Detected	Detected	Detected	Detected	Detected	Detected	Detected	Detected	Detected	Detected	-0.040607	-0.611322	0.619836	0.032093	1.58286	1.02469	1.6922	0.952671	-0.218346	0.96293
A_33_P3332369	GAD2	2572		1	2343	chr10:26513630-26513689	26513689	glutamate decarboxylase 2 (pancreatic islets and brain, 65kDa)	26513630	hs|10p12.1			glutamate decarboxylase 2 (pancreatic islets and brain, 65kDa) [Source:HGNC Symbol;Acc:HGNC:4093] [ENST00000376248]	+	chr10		ENST00000376248	THC2742654	CCTTGTTGTAAACCTAGGGAAGATTAAAAATCTAGCCTATGCCTCTGCTTAGGTTAAATA	Not Detected	Not Detected	Not Detected	Not Detected	Detected	Detected	Not Detected	Not Detected	Not Detected	Not Detected	Not Detected	Not Detected	Not Detected	Detected	Not Detected	Not Detected	Compromised	Not Detected	Not Detected	Not Detected	-0.351404	-0.281857	0.128167	0.505095	2.65848	1.5298	0.450637	0.604154	0.181457	0.0959926
A_23_P62890	GBP1	2633	20	1	2388	chr1:89518848-89518789	89518848	guanylate binding protein 1, interferon-inducible	89518789	hs|1p22.2	NM_002053	Hs.62661	Homo sapiens guanylate binding protein 1, interferon-inducible (GBP1), mRNA [NM_002053]	-	chr1	NM_002053	ENST00000370473	THC2468230	CAAAGATGCATTTACCTCTGTATCAACTCAGGAAATCTCATAAGCTGGTACCACTCAGGA	Detected	Detected	Detected	Detected	Detected	Detected	Detected	Detected	Detected	Detected	Detected	Detected	Detected	Detected	Detected	Detected	Detected	Detected	Detected	Detected	-0.144089	-0.701827	0.677885	0.168032	1.29554	0.919461	1.77303	1.25379	-0.912584	-0.467524
A_33_P3256505	ADAM3A	1587		1	1515	chr8:39308659-39308600	39308659	ADAM metallopeptidase domain 3A (pseudogene)	39308600	hs|8p11.22	NR_073423	Hs.98848	Homo sapiens ADAM metallopeptidase domain 3A (pseudogene) (ADAM3A), transcript variant 4, non-coding RNA [NR_073423]	-	chr8	NR_073423	ENST00000474764	NP1171555	GCCATCGGATGAAGAAAGGATATTACCAAGAAACTCACGATTAACTTAAAACTTTCAACT	Compromised	Compromised	Compromised	Compromised	Compromised	Compromised	Compromised	Compromised	Compromised	Not Detected	Compromised	Not Detected	Compromised	Compromised	Detected	Compromised	Compromised	Compromised	Compromised	Compromised	0.0058105	-0.00285506	-0.00302005	6.50883e-05	-0.00320458	-0.00256181	-0.00638676	5.24163	-0.00245571	0.725963
A_24_P103893	HPSE2	60495		1	16771	chr10:100242526-100242467	100242526	heparanase 2 (inactive)	100242467	hs|10q24.2	NM_021828	Hs.500750	Homo sapiens heparanase 2 (inactive) (HPSE2), transcript variant 1, mRNA [NM_021828]	-	chr10	NM_021828	ENST00000370546	NP425571	CGTGGGTCCATTACACTTTTTATCATCAACTTGCATCGATCAAGAAAGAAAATCAAGCTG	Compromised	Not Detected	Compromised	Compromised	Detected	Compromised	Compromised	Compromised	Not Detected	Compromised	Compromised	Compromised	Detected	Compromised	Compromised	Compromised	Compromised	Compromised	Compromised	Compromised	0.0058105	-0.00285506	-0.00302005	6.50883e-05	2.04355	3.16845	-0.00638676	0.0134063	0.451156	0.00276041
A_24_P313418	CCL22	6367		1	5973	chr16:57399238-57399297	57399297	chemokine (C-C motif) ligand 22	57399238	hs|16q13	NM_002990	Hs.534347	Homo sapiens chemokine (C-C motif) ligand 22 (CCL22), mRNA [NM_002990]	+	chr16	NM_002990	ENST00000219235	THC2474055	ACTTGGTATTATAAGCTGGAGTTATATATGTATTTGAAAACAGAGTAAATACTTAAGAGG	Not Detected	Compromised	Compromised	Compromised	Detected	Detected	Compromised	Compromised	Not Detected	Compromised	Compromised	Compromised	Compromised	Compromised	Compromised	Compromised	Compromised	Compromised	Detected	Compromised	0.391482	-0.131412	-0.131577	-0.128492	2.64003	2.82578	-0.134944	-0.115151	0.323922	-0.125797
A_23_P378416	GPM6B	2824	1	0	2577	chrX:13792323-13792264	13792323	glycoprotein M6B	13792264	hs|Xp22.2	NM_001001996	Hs.495710	Homo sapiens glycoprotein M6B (GPM6B), transcript variant 2, mRNA [NM_001001996]	-	chrX	NM_001001996	ENST00000356942	THC2466323	TGATTGCCTGATAACCAGTTTCAATGATGAAAATGAAAACAAGTGCTGAAGATGAAATGG	Compromised	Not Detected	Compromised	Not Detected	Compromised	Not Detected	Compromised	Detected	Not Detected	Compromised	Not Detected	Not Detected	Not Detected	Not Detected	Compromised	Not Detected	Compromised	Compromised	Compromised	Compromised	-0.347956	-0.356622	-0.356787	1.06137	-0.356971	0.400976	-0.360154	5.51674	-0.0131807	-0.351006
A_23_P55706	RELB	5971	20	1	5573	chr19:45541385-45541444	45541444	v-rel avian reticuloendotheliosis viral oncogene homolog B	45541385	hs|19q13.32	NM_006509	Hs.654402	Homo sapiens v-rel avian reticuloendotheliosis viral oncogene homolog B (RELB), mRNA [NM_006509]	+	chr19	NM_006509	ENST00000221452	THC2470478	CAGACTTGAAGGTGGGGGGTAGGTTGGTTGTTCAGAGTCTTCCCAATAAAGATGAGTTTT	Detected	Detected	Detected	Detected	Detected	Detected	Detected	Detected	Detected	Detected	Detected	Detected	Detected	Detected	Detected	Detected	Detected	Detected	Detected	Detected	-0.101096	0.160063	-0.208385	0.149414	1.49398	1.25756	1.17935	1.25756	-0.141714	0.357505
A_23_P258310	PXDNL	137902		1	21793	chr8:52232460-52232401	52232460	peroxidasin-like	52232401	hs|8q11.22	NM_144651	Hs.444882	Homo sapiens peroxidasin-like (PXDNL), mRNA [NM_144651]	-	chr8	NM_144651	ENST00000356297	THC2490829	GAAGCGCTAATAAAAGTTTTGTGCTGTTGAGCCCCAAATGGGAAATTTCTCAGGAAGAGA	Compromised	Compromised	Compromised	Compromised	Compromised	Compromised	Compromised	Detected	Compromised	Compromised	Compromised	Compromised	Compromised	Compromised	Compromised	Compromised	Compromised	Compromised	Compromised	Compromised	0.0058105	-0.00285506	-0.00302005	6.50883e-05	-0.00320458	-0.00256181	-0.00638676	5.19816	-0.00245571	0.00276041
A_23_P350617	KLB	152831		1	22655	chr4:39450122-39450181	39450181	klotho beta	39450122	hs|4p14	NM_175737	Hs.90756	Homo sapiens klotho beta (KLB), mRNA [NM_175737]	+	chr4	NM_175737	ENST00000257408	THC2480984	AGTGCACTGTCTGCTTATTCCTTGTGCAGAAGAAACCACTGATATTCCTGGGTTGTTGCT	Compromised	Compromised	Not Detected	Not Detected	Detected	Compromised	Not Detected	Detected	Compromised	Compromised	Not Detected	Not Detected	Not Detected	Not Detected	Compromised	Compromised	Compromised	Compromised	Not Detected	Compromised	-0.104034	-0.112699	0.192952	0.0237806	3.29079	-0.112406	-0.116231	2.11177	-0.1123	-0.107084
A_23_P211080	IFNAR2	3455	15	1	3190	chr21:34635969-34636028	34636028	interferon (alpha, beta and omega) receptor 2	34635969	hs|21q22.11	NM_207585	Hs.708195	Homo sapiens interferon (alpha, beta and omega) receptor 2 (IFNAR2), transcript variant 1, mRNA [NM_207585]	+	chr21	NM_207585	ENST00000342136	THC2464141	TATGGGGACCATAGTATCATTCAGTGCATTGTTTACATATTCAAAGTGGTGCACTTTGAA	Not Detected	Detected	Detected	Detected	Detected	Detected	Detected	Detected	Detected	Detected	Detected	Detected	Detected	Not Detected	Detected	Not Detected	Not Detected	Detected	Not Detected	Detected	-0.963706	0.621635	-0.177382	0.519454	1.90464	1.63412	0.768154	0.857489	-0.00370741	0.0264006
A_23_P207367	STAT5A	6776	20	1	6455	chr17:40463483-40463542	40463542	signal transducer and activator of transcription 5A	40463483	hs|17q21.2	NM_003152	Hs.437058	Homo sapiens signal transducer and activator of transcription 5A (STAT5A), transcript variant 2, mRNA [NM_003152]	+	chr17	NM_003152	ENST00000345506	THC2461421	TCTCTGTTTGTAACCTTGTCGACAAAGAGGTAGAAAAGATTGGGTCTAGGATATGGTGGG	Detected	Detected	Detected	Detected	Detected	Detected	Detected	Detected	Detected	Detected	Detected	Detected	Detected	Detected	Detected	Detected	Detected	Detected	Detected	Detected	0.178432	0.176594	-0.177514	-0.177514	1.80963	1.46462	1.05173	0.815617	0.436026	0.614558
A_23_P156788	STX11	8676	20	1	7944	chr6:144508698-144508757	144508757	syntaxin 11	144508698	hs|6q24.2	NM_003764	Hs.118958	Homo sapiens syntaxin 11 (STX11), mRNA [NM_003764]	+	chr6	NM_003764	ENST00000367568	THC2472207	GGAGCTCTGCCCTGCAGGGAGTTGCCCCAACCCTTTCCGGAACTCAGTCTTTAGAAAAGA	Detected	Detected	Detected	Detected	Detected	Detected	Detected	Detected	Detected	Detected	Detected	Detected	Detected	Detected	Detected	Detected	Detected	Detected	Detected	Detected	0.224033	0.00945377	-0.12107	-0.112417	1.80557	1.72107	1.04181	0.550658	0.260562	0.316856
A_33_P3403560	C1orf185	284546		1	24780	chr1:51613668-51613727	51613727	chromosome 1 open reading frame 185	51613668	hs|1p32.3	NM_001136508	Hs.176177	Homo sapiens chromosome 1 open reading frame 185 (C1orf185), mRNA [NM_001136508]	+	chr1	NM_001136508	ENST00000612209		GGAAGAACTAGAGTGATGTCATGAACATTAAGCTTAACTTATTGTATCTCATCCAAAGAC	Compromised	Compromised	Compromised	Compromised	Not Detected	Detected	Compromised	Compromised	Compromised	Compromised	Compromised	Compromised	Compromised	Compromised	Compromised	Compromised	Compromised	Compromised	Compromised	Compromised	0.0058105	-0.00285506	-0.00302005	6.50883e-05	0.492414	4.57623	-0.00638676	0.0134063	-0.00245571	0.00276041
A_23_P128698	SPRY2	10253	20	1	9755	chr13:80910681-80910622	80910681	sprouty homolog 2 (Drosophila)	80910622	hs|13q31.1	NM_005842	Hs.18676	Homo sapiens sprouty homolog 2 (Drosophila) (SPRY2), mRNA [NM_005842]	-	chr13	NM_005842	ENST00000540649	THC2592871	AGAACTTGGTGACCCATGTATTGCATAAGCTAAAGCAACACAGACACTCCTAGGCAAAGT	Detected	Detected	Detected	Detected	Detected	Detected	Detected	Detected	Detected	Detected	Detected	Detected	Detected	Detected	Detected	Detected	Detected	Detected	Detected	Detected	-0.121737	-0.292454	0.162842	0.251351	1.0111	0.734812	1.65143	1.67259	-0.489316	-0.312928
A_33_P3374035	PDXK	8566		0	7835	chr21:45156796-45156855	45156855	pyridoxal (pyridoxine, vitamin B6) kinase	45156796	hs|21q22.3		Hs.284491	Homo sapiens cDNA FLJ37311 fis, clone BRAMY2016771. [AK094630]	+	chr21	AK094630			TGAGACTCCACGCCCAGTCTTTTCTTTTTTCTTTTTTAGAGACAAGGTCGGTCTCTGTCG	Compromised	Compromised	Not Detected	Compromised	Not Detected	Compromised	Compromised	Detected	Compromised	Not Detected	Compromised	Compromised	Not Detected	Compromised	Not Detected	Compromised	Compromised	Not Detected	Not Detected	Not Detected	0.0058105	-0.00285506	-0.00302005	6.50883e-05	-0.00320458	-0.00256181	-0.00638676	5.02042	-0.00245571	0.302375
A_33_P3389771	RBMY1B	378948		0	25984	chrY:23678962-23679020	23679020	RNA binding motif protein, Y-linked, family 1, member B	23678962	hs|Yq11.223	NM_001006121	Hs.725744	Homo sapiens RNA binding motif protein, Y-linked, family 1, member B (RBMY1B), mRNA [NM_001006121]	+	chrY	NM_001006121	ENST00000400578	THC2769435	TAAAAGTAGAACAAGCAAAGAAACCATCTTTTCCAAGTGGTGGTAGGCGGAGACCACCAC	Compromised	Compromised	Not Detected	Compromised	Compromised	Compromised	Not Detected	Detected	Compromised	Compromised	Compromised	Not Detected	Compromised	Compromised	Compromised	Not Detected	Not Detected	Compromised	Compromised	Compromised	0.0058105	-0.00285506	-0.00302005	6.50883e-05	-0.00320458	-0.00256181	0.574905	4.43127	-0.00245571	0.00276041
A_23_P144337	CCRN4L	25819	14	1	12061	chr4:139966027-139966086	139966086	CCR4 carbon catabolite repression 4-like (S. cerevisiae)	139966027	hs|4q31.1	NM_012118	Hs.656047	Homo sapiens CCR4 carbon catabolite repression 4-like (S. cerevisiae) (CCRN4L), mRNA [NM_012118]	+	chr4	NM_012118	ENST00000515616	THC2479751	GACCAGATGGTTGTGCCTTATTTTTTCTTCAAAACCGATTCAAGCTAGTCAACAGTGCCA	Not Detected	Not Detected	Detected	Detected	Detected	Detected	Detected	Detected	Not Detected	Detected	Detected	Detected	Detected	Not Detected	Detected	Not Detected	Detected	Not Detected	Detected	Detected	-0.35332	-0.348851	0.0970006	0.60517	1.55535	1.2685	1.26366	0.902034	-0.292743	-0.107113
A_32_P36235	IER2	9592	20	1	8906	chr19:13265586-13265645	13265645	immediate early response 2	13265586	hs|19p13.2	NM_004907	Hs.501629	Homo sapiens immediate early response 2 (IER2), mRNA [NM_004907]	+	chr19	NM_004907	ENST00000588173	THC2469604	AGGGGAACATCCTTGCCAGGGAGTTTCTGAGGGTCTGTTTTGTTTACCTTTCGTGCGGTG	Detected	Detected	Detected	Detected	Detected	Detected	Detected	Detected	Detected	Detected	Detected	Detected	Detected	Detected	Detected	Detected	Detected	Detected	Detected	Detected	0.061367	-0.18309	0.086689	0.035038	1.26645	1.26645	1.26645	1.16925	-0.422371	-0.0711899
A_33_P3418326	LOC100129484	100129484		1	28677	chr7:5467273-5467214	5467273	uncharacterized LOC100129484	5467214	hs|7p22.1	XR_112958	Hs.147507	PREDICTED: Homo sapiens uncharacterized LOC100129484 (LOC100129484), misc_RNA [XR_112958]	-	chr7	XR_112958	ENST00000610122	THC2481116	CGTGTCCAAGCGGCCAGCAATACCAGAATTTGGGAAGAACCGGGTTCAACGCCGAATTGA	Compromised	Compromised	Not Detected	Compromised	Compromised	Compromised	Not Detected	Detected	Compromised	Not Detected	Compromised	Not Detected	Compromised	Compromised	Compromised	Not Detected	Not Detected	Compromised	Compromised	Compromised	-0.0107596	-0.0194252	0.0466895	-0.016505	-0.0197747	-0.0191319	-0.00827503	5.00616	-0.0190258	0.233553
A_33_P3291034	C1QTNF8	390664		1	26489	chr16:1138291-1138232	1138291	C1q and tumor necrosis factor related protein 8	1138232	hs|16p13.3	NM_207419	Hs.527853	Homo sapiens C1q and tumor necrosis factor related protein 8 (C1QTNF8), mRNA [NM_207419]	-	chr16	NM_207419			GGCAGCTTATCCCATGTAACTTTATCCGTTTAGTGGAATTCCAGTAAAAATCCAATTTTA	Compromised	Compromised	Not Detected	Compromised	Compromised	Compromised	Compromised	Compromised	Not Detected	Compromised	Not Detected	Not Detected	Not Detected	Not Detected	Not Detected	Not Detected	Not Detected	Not Detected	Compromised	Not Detected	-0.147587	-0.156252	0.457171	-0.153332	-0.156602	-0.155959	-0.159784	5.42414	-0.155853	-0.150637
A_24_P7467	OTOL1	131149		1	21602	chr3:161221428-161221487	161221487	otolin 1	161221428	hs|3q26.1	NM_001080440	Hs.585021	Homo sapiens otolin 1 (OTOL1), mRNA [NM_001080440]	+	chr3	NM_001080440	ENST00000327928		GGGAAGTTTAACTGCTCTATTCCTGGGACATATGTTTTTTCCTACCATATTACGGTGAGG	Compromised	Compromised	Compromised	Compromised	Not Detected	Not Detected	Detected	Compromised	Compromised	Compromised	Compromised	Detected	Compromised	Compromised	Compromised	Compromised	Compromised	Compromised	Compromised	Compromised	0.0058105	-0.00285506	-0.00302005	6.50883e-05	0.446089	1.49223	2.98123	0.0134063	-0.00245571	0.00276041
A_33_P3220192	LINC00240	100133205	15	1	29097	chr6:26991660-26991719	26991719	long intergenic non-protein coding RNA 240	26991660	hs|6p22.2	NR_026775	Hs.526951	Homo sapiens long intergenic non-protein coding RNA 240 (LINC00240), long non-coding RNA [NR_026775]	+	chr6	NR_026775		THC2511158	CTTCTCCAATAAGCCTGTATGAAATAAATGCTTATTGTTATGTGACCTTGAGCTTTGAAG	Detected	Detected	Detected	Detected	Detected	Detected	Detected	Detected	Detected	Not Detected	Detected	Detected	Detected	Not Detected	Detected	Not Detected	Not Detected	Not Detected	Detected	Detected	0.246306	-0.0730958	0.00549126	-0.1787	1.7493	1.10318	1.21082	0.854398	0.0838647	-0.311768
A_24_P117029	LDLR	3949	20	1	3634	chr19:11244293-11244352	11244352	low density lipoprotein receptor	11244293	hs|19p13.2	NM_000527	Hs.713981	Homo sapiens low density lipoprotein receptor (LDLR), transcript variant 1, mRNA [NM_000527]	+	chr19	NM_000527		THC2470337	ATTGCCTCTGAAATGCCTCTTCTTTATGTACAAAGATTATTTGCACGAACTGGACTGTGT	Detected	Detected	Detected	Detected	Detected	Detected	Detected	Detected	Detected	Detected	Detected	Detected	Detected	Detected	Detected	Detected	Detected	Detected	Detected	Detected	-0.162958	0.000929832	0.125321	0.036705	1.2091	1.14222	1.36666	1.19583	-0.144549	-0.165299
A_24_P915692	PHLDA1	22822	20	1	10953	chr12:76419686-76419627	76419686	pleckstrin homology-like domain, family A, member 1	76419627	hs|12q21.2	NM_007350	Hs.602085	Homo sapiens pleckstrin homology-like domain, family A, member 1 (PHLDA1), mRNA [NM_007350]	-	chr12	NM_007350	ENST00000266671	THC2553254	TACAGGATCTAAAAGGGTTTTCTTAGAAAGGGCAATATTGTCCAATGAAGTAAGCAGAAG	Detected	Detected	Detected	Detected	Detected	Detected	Detected	Detected	Detected	Detected	Detected	Detected	Detected	Detected	Detected	Detected	Detected	Detected	Detected	Detected	0.272784	-0.485926	0.366703	-0.15356	1.5943	0.820706	1.59392	0.887514	-0.907901	-0.081049
A_23_P345118	PIM1	5292	20	1	4853	chr6:37143102-37143161	37143161	Pim-1 proto-oncogene, serine/threonine kinase	37143102	hs|6p21.2	NM_002648	Hs.81170	Homo sapiens Pim-1 proto-oncogene, serine/threonine kinase (PIM1), transcript variant 1, mRNA [NM_002648]	+	chr6	NM_002648	ENST00000373509	THC2466113	GCCTGCTGGTTTTATCTGAGTGAAATACTGTACAGGGGAATAAAAGAGATCTTATTTTTT	Detected	Detected	Detected	Detected	Detected	Detected	Detected	Detected	Detected	Detected	Detected	Detected	Detected	Detected	Detected	Detected	Detected	Detected	Detected	Detected	-0.124314	0.325381	-0.506133	0.305065	1.21702	1.47124	0.750214	1.43174	0.3724	-0.117293
A_23_P171388	TMSB4Y	9087		1	8345	chrY:15816004-15816063	15816063	thymosin beta 4, Y-linked	15816004	hs|Yq11.221	NM_004202	Hs.159201	Homo sapiens thymosin beta 4, Y-linked (TMSB4Y), mRNA [NM_004202]	+	chrY	NM_004202	ENST00000284856	THC2476445	CTGCGTTTTCAAATATTTGAGGAAAGGTGTCGCCTCTTTTTCTGTGGAAAGAGGAAGCTC	Compromised	Compromised	Compromised	Compromised	Compromised	Detected	Compromised	Compromised	Compromised	Compromised	Detected	Not Detected	Compromised	Compromised	Compromised	Compromised	Not Detected	Compromised	Compromised	Compromised	0.0058105	-0.00285506	-0.00302005	6.50883e-05	-0.00320458	4.85871	-0.00638676	0.0134063	-0.00245571	0.00276041
A_24_P255986	SPDYE4	388333		1	26141	chr17:8660593-8659709	8660593	speedy/RINGO cell cycle regulator family member E4	8659709	hs|17p13.1	NM_001128076	Hs.368429	Homo sapiens speedy/RINGO cell cycle regulator family member E4 (SPDYE4), mRNA [NM_001128076]	-	chr17	NM_001128076	ENST00000328794	THC2562846	CAACAGGCTCCTTGGGGATCCTGTCGTTCAAAAATTCCTGGCCTGGGACAAAGACCTGAG	Not Detected	Compromised	Not Detected	Not Detected	Not Detected	Detected	Not Detected	Not Detected	Not Detected	Not Detected	Detected	Not Detected	Not Detected	Not Detected	Not Detected	Detected	Detected	Not Detected	Not Detected	Not Detected	-0.118673	-0.127338	-0.127503	0.373515	0.193403	3.99883	-0.00420475	0.664448	-0.126939	0.486987
A_23_P14083	AMIGO2	347902	20	1	25688	chr12:47470990-47470931	47470990	adhesion molecule with Ig-like domain 2	47470931	hs|12q13.11	NM_181847	Hs.121520	Homo sapiens adhesion molecule with Ig-like domain 2 (AMIGO2), transcript variant 2, mRNA [NM_181847]	-	chr12	NM_181847	ENST00000429635	THC2482870	TCTTAGCTTTTAGCACTATTGGTAATTTCAGAGTAGGCCCAAAGGTGATATGACTCCCAT	Detected	Detected	Detected	Detected	Detected	Detected	Detected	Detected	Detected	Detected	Detected	Detected	Detected	Detected	Detected	Detected	Detected	Detected	Detected	Detected	0.157847	-0.991838	0.868177	-0.0341854	1.29573	0.549444	1.81363	1.16705	-1.62884	-0.239046
A_23_P142849	RND3	390	20	1	390	chr2:151325166-151325107	151325166	Rho family GTPase 3	151325107	hs|2q23.3	NM_005168	Hs.6838	Homo sapiens Rho family GTPase 3 (RND3), transcript variant 2, mRNA [NM_005168]	-	chr2	NM_005168	ENST00000375734	THC2463452	CTGTTTATTGTTGGCGCTTGTTGAAAACGAGCTTTCTTTCCCATGATAGTGCTTCGTTTT	Detected	Detected	Detected	Detected	Detected	Detected	Detected	Detected	Detected	Detected	Detected	Detected	Detected	Detected	Detected	Detected	Detected	Detected	Detected	Detected	0.0347013	-0.23623	0.111725	0.0898018	1.13682	0.948392	1.47232	1.2554	-0.337702	0.0718908
A_32_P209230	CITED4	163732	20	1	23047	chr1:41326794-41326735	41326794	Cbp/p300-interacting transactivator, with Glu/Asp-rich carboxy-terminal domain, 4	41326735	hs|1p34.2	NM_133467	Hs.355820	Homo sapiens Cbp/p300-interacting transactivator, with Glu/Asp-rich carboxy-terminal domain, 4 (CITED4), mRNA [NM_133467]	-	chr1	NM_133467	ENST00000372638	THC2473039	ACAGCCCGAACCCGTGGAGCAATGCCCTGTCTGGCCTCCAAAACCAAAATAAAACTGGGT	Detected	Detected	Detected	Detected	Detected	Detected	Detected	Detected	Detected	Detected	Detected	Detected	Detected	Detected	Detected	Detected	Detected	Detected	Detected	Detected	-0.35202	0.145187	-0.175624	0.382454	0.937004	1.22843	1.15764	1.47647	0.270531	-0.349277
A_33_P3225195	CHMP1B2P	101060146		1	29518	chrX:79528891-79528832	79528891	charged multivesicular body protein 1B2, pseudogene	79528832	hs|Xq21.1			charged multivesicular body protein 1B2, pseudogene [Source:HGNC Symbol;Acc:HGNC:49380] [ENST00000399581]	-	chrX		ENST00000399581		TATGCAACTACCACAGGGTCAGATAGATTCTCTTGGCACAATTGTTGCTTCCATGAAACA	Not Detected	Compromised	Compromised	Compromised	Detected	Detected	Compromised	Compromised	Not Detected	Compromised	Not Detected	Compromised	Compromised	Compromised	Compromised	Not Detected	Compromised	Compromised	Compromised	Compromised	0.0058105	-0.00285506	-0.00302005	6.50883e-05	2.44082	2.33565	-0.00638676	0.0134063	0.59378	0.00276041
A_23_P85082	RHOXF1	158800		1	22877	chrX:119246791-119243214	119246791	Rhox homeobox family, member 1	119243214	hs|Xq24	NM_139282	Hs.644617	Homo sapiens Rhox homeobox family, member 1 (RHOXF1), mRNA [NM_139282]	-	chrX	NM_139282	ENST00000217999	THC2479964	AGACAAAGTGCGGGTTTGGTTTAAGAATAAAAGGGCCAGATGTAGGCGACATCAGAGAGA	Compromised	Not Detected	Compromised	Not Detected	Compromised	Detected	Compromised	Not Detected	Not Detected	Compromised	Compromised	Compromised	Compromised	Compromised	Compromised	Not Detected	Compromised	Compromised	Compromised	Compromised	-0.095284	0.300429	-0.104115	-0.101029	-0.104299	4.46961	-0.107481	0.518358	0.489391	-0.0983341
A_33_P3263625	DUSP8	1850	13	0	1769	chr11:1576369-1576310	1576369	dual specificity phosphatase 8	1576310	hs|11p15.5	NM_004420	Hs.41688	Homo sapiens dual specificity phosphatase 8 (DUSP8), mRNA [NM_004420]	-	chr11	NM_004420	ENST00000331588	THC2474457	TTCAGATGTCCTAGGGTCTAGGAGTGGGGCCAGTCACTGTGGGAAGAGGCCAGGGGCTTG	Not Detected	Not Detected	Detected	Detected	Detected	Detected	Detected	Detected	Not Detected	Detected	Detected	Detected	Detected	Not Detected	Detected	Not Detected	Not Detected	Not Detected	Detected	Detected	-0.244241	-0.177014	-0.0558534	0.477108	1.16104	1.0696	1.68467	0.853609	-0.448093	0.0611873
A_23_P138105	MED18	54797	19	1	14485	chr1:28661889-28661948	28661948	mediator complex subunit 18	28661889	hs|1p35.3	NM_017638	Hs.479911	Homo sapiens mediator complex subunit 18 (MED18), transcript variant 1, mRNA [NM_017638]	+	chr1	NM_017638	ENST00000373842	THC2471610	AGGCAGGCATTCTTCCTTCAGGGAGAGGATGGTGAGAATTAATTGGTTCTTTGCACTGTT	Compromised	Detected	Detected	Detected	Detected	Detected	Detected	Detected	Detected	Detected	Detected	Detected	Detected	Detected	Detected	Detected	Detected	Detected	Detected	Detected	-3.23285	1.40192	1.05052	0.780413	1.48686	1.65446	1.06789	0.55388	1.12033	0.94927
A_23_P429514	WFIKKN2	124857		1	21215	chr17:48917728-48917787	48917787	WAP, follistatin/kazal, immunoglobulin, kunitz and netrin domain containing 2	48917728	hs|17q21.33	NM_175575	Hs.211475	Homo sapiens WAP, follistatin/kazal, immunoglobulin, kunitz and netrin domain containing 2 (WFIKKN2), mRNA [NM_175575]	+	chr17	NM_175575	ENST00000311378	THC2488521	ACTGCCACCGTAACCTCAACCACTTTGAGACCTATGAGGCCTGCATGCTGGCCTGCATGA	Not Detected	Not Detected	Not Detected	Not Detected	Detected	Detected	Detected	Detected	Not Detected	Not Detected	Not Detected	Detected	Not Detected	Not Detected	Not Detected	Not Detected	Not Detected	Not Detected	Not Detected	Not Detected	0.617621	-0.80201	0.177262	0.00712728	0.201528	2.25355	0.910068	1.37999	-0.19619	0.18981
A_23_P250136	GRIK2	2898		0	2663	chr6:102516621-102516680	102516680	glutamate receptor, ionotropic, kainate 2	102516621	hs|6q16.3	NM_175768	Hs.98262	Homo sapiens glutamate receptor, ionotropic, kainate 2 (GRIK2), transcript variant 2, mRNA [NM_175768]	+	chr6	NM_175768	ENST00000369138	THC2661674	CTTCTTCTGAGTGAATGTTAACATGCGCATTTTGTGGCTGATTTCAAATGCAGTCCAGTG	Not Detected	Not Detected	Detected	Not Detected	Detected	Detected	Not Detected	Not Detected	Detected	Not Detected	Not Detected	Detected	Not Detected	Not Detected	Detected	Compromised	Not Detected	Compromised	Not Detected	Not Detected	0.114861	-0.393996	0.411644	-0.132508	0.857681	3.23788	0.311472	0.292827	0.802588	-0.334033
A_23_P160968	LAMC2	3918		0	3610	chr1:183209301-183209453	183209453	laminin, gamma 2	183209301	hs|1q25.3	NM_018891	Hs.591484	Homo sapiens laminin, gamma 2 (LAMC2), transcript variant 2, mRNA [NM_018891]	+	chr1	NM_018891	ENST00000493293	THC2541327	GAGTTTGACACGAATATGGATGCAGTACAGATGGTGATTACAGAAGCCCAGAAGGTTGAT	Not Detected	Not Detected	Not Detected	Not Detected	Detected	Not Detected	Detected	Not Detected	Not Detected	Not Detected	Not Detected	Detected	Not Detected	Compromised	Not Detected	Not Detected	Not Detected	Compromised	Compromised	Not Detected	-0.0624487	0.201922	-0.0712793	-0.0681941	1.64278	0.885883	1.45767	0.712306	-0.0707149	0.346681
A_33_P3421656	TINAG	27283		0	12837	chr6:54185380-54185439	54185439	tubulointerstitial nephritis antigen	54185380	hs|6p12.1	NM_014464	Hs.127011	Homo sapiens tubulointerstitial nephritis antigen (TINAG), mRNA [NM_014464]	+	chr6	NM_014464	ENST00000370869	THC2624268	GCTTCAAAGATGGTCAACATTATGAAGAGGGATCAGTAATTAAAGAAAACTGCAACTCCT	Compromised	Compromised	Compromised	Compromised	Compromised	Not Detected	Not Detected	Compromised	Compromised	Not Detected	Compromised	Compromised	Compromised	Compromised	Compromised	Compromised	Compromised	Compromised	Compromised	Compromised	0.0058105	-0.00285506	-0.00302005	6.50883e-05	3.97014	0.711315	-0.00638676	0.0134063	2.34655	0.00276041
A_23_P46470	ERRFI1	54206	20	1	14192	chr1:8072267-8072208	8072267	ERBB receptor feedback inhibitor 1	8072208	hs|1p36.23	NM_018948	Hs.605445	Homo sapiens ERBB receptor feedback inhibitor 1 (ERRFI1), mRNA [NM_018948]	-	chr1	NM_018948	ENST00000377482	THC2468875	TCAGTATTTCCTGGGGATTGTTTGCTTTTTAAGTAAAACACTTCTGACCCATAGCTCAGT	Detected	Detected	Detected	Detected	Detected	Detected	Detected	Detected	Detected	Detected	Detected	Detected	Detected	Detected	Detected	Detected	Detected	Detected	Detected	Detected	0.20722	-0.0149479	-0.191945	-0.000328064	1.25898	0.907378	1.19378	1.29046	0.0823345	0.15219
A_23_P155057	CYTH4	27128		1	12741	chr22:37711079-37711138	37711138	cytohesin 4	37711079	hs|22q13.1	NM_013385	Hs.170944	Homo sapiens cytohesin 4 (CYTH4), mRNA [NM_013385]	+	chr22	NM_013385	ENST00000462927	THC2727714	ACCTTGTGGGACATCTGAGGACATCCGCAGATTCTTGTCAGCCTGTGAACTAGGCCCTGC	Not Detected	Not Detected	Detected	Detected	Detected	Detected	Detected	Detected	Not Detected	Not Detected	Not Detected	Not Detected	Not Detected	Not Detected	Not Detected	Not Detected	Detected	Not Detected	Not Detected	Detected	-0.131984	-0.6783	0.681222	0.129062	0.921717	0.999738	1.58889	1.11087	-1.28384	-1.1601
A_23_P395374	HIST1H4D	8360	19	1	7623	chr6:26189011-26188952	26189011	histone cluster 1, H4d	26188952	hs|6p22.2	NM_003539	Hs.248179	Homo sapiens histone cluster 1, H4d (HIST1H4D), mRNA [NM_003539]	-	chr6	NM_003539		THC2542945	TTATGGCTTCGGCGGCTGAGCTTACCTCTACAGTACACTACCGCAAAACCAACGGCCCTT	Detected	Detected	Detected	Detected	Detected	Detected	Compromised	Detected	Detected	Detected	Detected	Detected	Detected	Detected	Detected	Detected	Detected	Detected	Detected	Detected	0.375731	0.735888	-0.747205	-0.364416	0.217753	0.307067	4.41922	-0.323977	0.316975	-0.361741
A_24_P943997	ARL5B	221079	20	1	23775	chr10:18966467-18966526	18966526	ADP-ribosylation factor-like 5B	18966467	hs|10p12.31	NM_178815	Hs.25362	Homo sapiens ADP-ribosylation factor-like 5B (ARL5B), mRNA [NM_178815]	+	chr10	NM_178815	ENST00000377275	THC2615455	GGTTTTCACTCAATCTTTCCTGTTACAGTAACGTGAAAACTGATTATTCTTTACTCCAAG	Detected	Detected	Detected	Detected	Detected	Detected	Detected	Detected	Detected	Detected	Detected	Detected	Detected	Detected	Detected	Detected	Detected	Detected	Detected	Detected	-0.081955	-0.348215	0.340334	0.0898371	0.913755	1.22764	1.06552	1.3999	-0.227859	0.162905
A_23_P354855	RS1	6247		1	5848	chrX:18658449-18658390	18658449	retinoschisin 1	18658390	hs|Xp22.13	NM_000330	Hs.715725	Homo sapiens retinoschisin 1 (RS1), mRNA [NM_000330]	-	chrX	NM_000330	ENST00000379984	THC2476155	CATGGACTGTCAGACAAAATGGCAGTATCCTAAGAGTTAAGGCACATCAAACACAGGAGT	Not Detected	Compromised	Not Detected	Not Detected	Compromised	Detected	Not Detected	Compromised	Not Detected	Compromised	Detected	Not Detected	Compromised	Compromised	Compromised	Not Detected	Not Detected	Compromised	Not Detected	Compromised	0.646765	-0.216507	-0.216672	-0.213587	-0.216856	4.32189	0.693975	-0.200245	0.859495	-0.210891
A_24_P932736	HMBOX1	79618	9	0	17669	chr8:28910462-28910521	28910521	homeobox containing 1	28910462	hs|8p12	XM_005273639		homeobox containing 1 [Source:HGNC Symbol;Acc:HGNC:26137] [ENST00000397358]	+	chr8	XM_005273639	ENST00000397358	THC2609820	CTCCACCAAATGTATTCAACTTAAAACTGTGAGAGAGAGAGACTGAATGACCTTCCTCAG	Not Detected	Detected	Detected	Not Detected	Detected	Detected	Detected	Not Detected	Not Detected	Detected	Detected	Detected	Not Detected	Not Detected	Not Detected	Not Detected	Detected	Not Detected	Not Detected	Not Detected	0.20911	0.0720472	0.128211	-0.409367	2.54841	2.36526	0.0720472	-0.395628	-0.282968	0.367545
A_33_P3400057	TCEANC	170082		0	23188	chrX:13681689-13681748	13681748	transcription elongation factor A (SII) N-terminal and central domain containing	13681689	hs|Xp22.2	NM_001297563	Hs.222855	Homo sapiens transcription elongation factor A (SII) N-terminal and central domain containing (TCEANC), transcript variant 2, mRNA [NM_001297563]	+	chrX	NM_001297563	ENST00000490617	THC2477509	AATCAGTGTTCTCTTAACAGATAACCGGAGTGATACCTTTTATTTGTACAACCCTTTTGT	Compromised	Compromised	Not Detected	Not Detected	Not Detected	Not Detected	Not Detected	Compromised	Not Detected	Not Detected	Not Detected	Not Detected	Compromised	Compromised	Not Detected	Not Detected	Not Detected	Compromised	Not Detected	Not Detected	0.0058105	-0.00285506	-0.00302005	6.50883e-05	0.173698	0.131832	-0.00638676	4.2828	-0.00245571	0.00276041
A_24_P310009	USP43	124739	20	1	21206	chr17:9632242-9632301	9632301	ubiquitin specific peptidase 43	9632242	hs|17p13.1	NM_153210	Hs.709621	Homo sapiens ubiquitin specific peptidase 43 (USP43), transcript variant 1, mRNA [NM_153210]	+	chr17	NM_153210	ENST00000570827	THC2481600	CAGAGAGTCAAATATCACACTCTTTCTTTAGGTCGAAAGAAAACCTTACCGGAGTCCAGC	Detected	Detected	Detected	Detected	Detected	Detected	Detected	Detected	Detected	Detected	Detected	Detected	Detected	Detected	Detected	Detected	Detected	Detected	Detected	Detected	0.0320954	0.315526	-0.27862	-0.0690021	1.71334	1.22223	1.14363	0.494971	0.0481596	0.025836
A_23_P429601	GALNTL5	168391		1	23141	chr7:151716770-151716829	151716829	polypeptide N-acetylgalactosaminyltransferase-like 5	151716770	hs|7q36.1	NM_145292	Hs.647077	Homo sapiens polypeptide N-acetylgalactosaminyltransferase-like 5 (GALNTL5), transcript variant 1, mRNA [NM_145292]	+	chr7	NM_145292	ENST00000426341	NP1146548	ACCTACGGAAATATTCGCGAGCGTGTTGAGTTAAGGAAACGACTGGGTTGCAAGTCATTT	Compromised	Compromised	Compromised	Not Detected	Detected	Not Detected	Compromised	Not Detected	Compromised	Compromised	Compromised	Compromised	Compromised	Not Detected	Compromised	Compromised	Not Detected	Compromised	Compromised	Compromised	0.0058105	-0.00285506	-0.00302005	6.50883e-05	2.22162	0.766448	-0.00638676	1.58555	-0.00245571	0.00276041
A_33_P3359012	DUSP8	1850	20	1	1767	chr11:1575341-1575282	1575341	dual specificity phosphatase 8	1575282	hs|11p15.5	NM_004420	Hs.41688	Homo sapiens dual specificity phosphatase 8 (DUSP8), mRNA [NM_004420]	-	chr11	NM_004420	ENST00000331588	THC2474457	CGGCCCCTCCCTTTGTATTTGGAGACAATGTGTTGTAATAAAGCTTAAAGTGGATGTTTT	Detected	Detected	Detected	Detected	Detected	Detected	Detected	Detected	Detected	Detected	Detected	Detected	Detected	Detected	Detected	Detected	Detected	Detected	Detected	Detected	0.262922	0.365132	-0.488427	-0.139627	1.2899	1.14334	1.01015	1.10937	-0.0424252	-0.643572
A_33_P3310377	OR2B11	127623	2	1	21397	chr1:247614390-247614331	247614390	olfactory receptor, family 2, subfamily B, member 11	247614331	hs|1q44	NM_001004492	Hs.446999	Homo sapiens olfactory receptor, family 2, subfamily B, member 11 (OR2B11), mRNA [NM_001004492]	-	chr1	NM_001004492	ENST00000318749	THC2681317	AAAGATATGAAGGGGGCTCTGAGGAGACTTCTGGCCAGGATCTGGAGGCTCTGTGGATGA	Compromised	Not Detected	Compromised	Compromised	Compromised	Detected	Compromised	Compromised	Detected	Not Detected	Not Detected	Compromised	Compromised	Compromised	Not Detected	Not Detected	Not Detected	Not Detected	Not Detected	Compromised	-0.0643792	0.207714	-0.0732098	-0.0701246	-0.0733943	4.75563	-0.0765765	-0.0567834	4.84822	-0.0674293
A_33_P3276748	LOC100128573	100128573		1	28559	chr19:7537976-7537917	7537976	uncharacterized LOC100128573	7537917	hs|19p13.2	NR_024491	Hs.722827	Homo sapiens uncharacterized LOC100128573 (LOC100128573), long non-coding RNA [NR_024491]	-	chr19	NR_024491			ATTGTGGATTAAAAGCAAAAAGATTTTCGTGGAGGCGCCACCAAAGCCTGAAGTGTACCC	Compromised	Detected	Compromised	Compromised	Detected	Detected	Detected	Not Detected	Not Detected	Compromised	Not Detected	Compromised	Compromised	Compromised	Not Detected	Not Detected	Not Detected	Compromised	Not Detected	Not Detected	-0.464904	1.40929	-0.473734	-0.470649	0.918329	1.31046	1.16399	1.15324	0.0175419	-0.467954
A_33_P3424848	LOC339059	339059		1	25262	chr16:88809347-88809406	88809406	uncharacterized LOC339059	88809347	hs|16q24.3	NR_120387	Hs.449817	Homo sapiens uncharacterized LOC339059 (LOC339059), long non-coding RNA [NR_120387]	+	chr16	NR_120387		NP1464847	TGCAAGGAGAAGTTGCATCCCTATGCATGGCCTATGCATGGTACCCAGTCCCCATGGCCA	Compromised	Not Detected	Not Detected	Not Detected	Not Detected	Not Detected	Not Detected	Detected	Not Detected	Detected	Not Detected	Detected	Not Detected	Not Detected	Not Detected	Not Detected	Not Detected	Not Detected	Not Detected	Not Detected	-0.322904	-0.331569	0.443512	0.210961	-0.331919	-0.0219507	0.726452	4.16157	0.13673	2.21226
A_23_P89062	CLUHP3	100132341	20	1	29028	chr16:31718232-31718291	31718291	clustered mitochondria (cluA/CLU1) homolog pseudogene 3	31718232	hs|16p11.2	NR_024034	Hs.715792	Homo sapiens clustered mitochondria (cluA/CLU1) homolog pseudogene 3 (CLUHP3), long non-coding RNA [NR_024034]	+	chr16	NR_024034	ENST00000254109	THC2772729	GCTGCAGATGATGAGGGACCTACCCAACAAGAACCAACCTGAGCAGCTGCTTCAAGAAAA	Detected	Detected	Detected	Detected	Detected	Detected	Detected	Detected	Detected	Detected	Detected	Detected	Detected	Detected	Detected	Detected	Detected	Detected	Detected	Detected	0.185702	0.177238	-0.30573	-0.0572109	1.30529	1.22941	0.932072	1.05674	0.734462	0.362668
A_24_P252497	TRIB1	10221	20	1	9713	chr8:126450454-126450513	126450513	tribbles pseudokinase 1	126450454	hs|8q24.13	NM_025195	Hs.444947	Homo sapiens tribbles pseudokinase 1 (TRIB1), transcript variant 1, mRNA [NM_025195]	+	chr8	NM_025195	ENST00000311922	THC2466660	ACTAACGCTCTCGTGGTTGCTCGACTGTTGTATCTGTGATACATTATCCGACTAAGGACT	Detected	Detected	Detected	Detected	Detected	Detected	Detected	Detected	Detected	Detected	Detected	Detected	Detected	Detected	Detected	Detected	Detected	Detected	Detected	Detected	-0.00969028	-0.234611	0.175462	0.0688391	1.03428	0.788773	1.22647	1.46298	0.309909	0.563521
A_33_P3294177	LOC100131043	100131043		1	28879	chr6:36723389-36723330	36723389	uncharacterized LOC100131043	36723330	hs|6p21.2		Hs.372129	Homo sapiens cDNA FLJ42228 fis, clone THYMU2041252. [AK124222]	-	chr6	AK124222		THC2479958	ATCAGATACAGCTGGAAACAAGACAGACCCAAATCCCTGGTGCTTATATTCTAGTGGGAG	Not Detected	Not Detected	Not Detected	Not Detected	Not Detected	Not Detected	Not Detected	Not Detected	Compromised	Compromised	Not Detected	Not Detected	Not Detected	Compromised	Not Detected	Compromised	Not Detected	Not Detected	Compromised	Compromised	-0.151104	-0.0636191	0.0156167	0.199107	0.837803	1.1541	0.524505	1.98615	-0.15937	-0.154154
A_23_P152462	STX1B	112755		0	20517	chr16:31004801-31004742	31004801	syntaxin 1B	31004742	hs|16p11.2		Hs.542230	syntaxin 1B [Source:HGNC Symbol;Acc:HGNC:18539] [ENST00000215095]	-	chr16	AY995211	ENST00000215095	THC2478477	AAATGGACTCACAGATGACGAAGCAGGCGCTGAATGAGATTGAGACGAGGCACAATGAGA	Compromised	Not Detected	Not Detected	Not Detected	Detected	Not Detected	Not Detected	Compromised	Compromised	Not Detected	Detected	Not Detected	Not Detected	Compromised	Compromised	Not Detected	Compromised	Compromised	Compromised	Not Detected	-0.302237	0.63393	-0.311068	-0.0206249	3.86453	1.18454	-0.284658	-0.294642	-0.310503	-0.305287
A_33_P3230698	KIF1A	547		1	533	chr2:241653244-241653185	241653244	kinesin family member 1A	241653185	hs|2q37.3	NM_001244008	Hs.516802	Homo sapiens kinesin family member 1A (KIF1A), transcript variant 1, mRNA [NM_001244008]	-	chr2	NM_001244008	ENST00000498729	THC2492264	ACTGTGCGTGCACTTGAGGCTCTGTCCAATTAAGAAATAAATGTGGCTCTTACTCAACAC	Compromised	Compromised	Compromised	Compromised	Compromised	Compromised	Not Detected	Detected	Compromised	Not Detected	Compromised	Not Detected	Not Detected	Compromised	Not Detected	Not Detected	Not Detected	Compromised	Not Detected	Compromised	0.0058105	-0.00285506	-0.00302005	6.50883e-05	-0.00320458	-0.00256181	0.0320733	4.43902	-0.00245571	0.00276041
A_33_P3218380	LOC100129345	100129345		1	28651	chr14:98099081-98099022	98099081	uncharacterized LOC100129345	98099022	hs|14q32.2	NR_033943	Hs.23632	Homo sapiens uncharacterized LOC100129345 (LOC100129345), long non-coding RNA [NR_033943]	-	chr14	NR_033943	ENST00000355909	THC2477671	ACCTAATCATTCGCCTGTTTAAGGGCATTTGGTAATTTCCAATATTTTTTCCTTCACGAT	Compromised	Compromised	Compromised	Compromised	Compromised	Compromised	Compromised	Detected	Compromised	Compromised	Compromised	Compromised	Compromised	Compromised	Compromised	Compromised	Compromised	Compromised	Compromised	Not Detected	0.0058105	-0.00285506	-0.00302005	6.50883e-05	-0.00320458	-0.00256181	-0.00638676	4.47596	-0.00245571	0.00276041
A_33_P3376140	KCNJ15	3772		0	3464	chr21:39673353-39673412	39673412	potassium channel, inwardly rectifying subfamily J, member 15	39673353	hs|21q22.13	NM_170736	Hs.411299	Homo sapiens potassium channel, inwardly rectifying subfamily J, member 15 (KCNJ15), transcript variant 1, mRNA [NM_170736]	+	chr21	NM_170736	ENST00000398932	THC2472257	AGGAACTGCATAGGATTATCCCCTGACATTCCAAGAGCAAAATAAAGCTCTTGAGAGTAA	Compromised	Compromised	Not Detected	Not Detected	Not Detected	Not Detected	Detected	Not Detected	Compromised	Compromised	Compromised	Compromised	Compromised	Compromised	Compromised	Compromised	Compromised	Not Detected	Not Detected	Not Detected	-0.342393	-0.351059	0.0841727	0.609281	0.625151	0.965339	1.53881	1.32293	-0.350659	-0.345443
A_32_P787109	DTHD1	401124		1	26807	chr4:36318072-36340756	36340756	death domain containing 1	36318072	hs|4p14	NM_001170700	Hs.363407	Homo sapiens death domain containing 1 (DTHD1), transcript variant 1, mRNA [NM_001170700]	+	chr4	NM_001170700	ENST00000357504		GTTGCCAATTTGCAAATTACCATTGAAATTGCCAAAGCATAAGAAATTAATCAACCGTCC	Compromised	Compromised	Compromised	Compromised	Compromised	Compromised	Compromised	Compromised	Compromised	Not Detected	Compromised	Compromised	Compromised	Compromised	Compromised	Compromised	Compromised	Compromised	Compromised	Compromised	0.0058105	-0.00285506	-0.00302005	6.50883e-05	-0.00320458	-0.00256181	-0.00638676	4.45756	-0.00245571	0.00276041
A_24_P703830	NANOS3	342977	20	1	25541	chr19:13991510-13991569	13991569	nanos homolog 3 (Drosophila)	13991510	hs|19p13.13	NM_001098622	Hs.127982	Homo sapiens nanos homolog 3 (Drosophila) (NANOS3), mRNA [NM_001098622]	+	chr19	NM_001098622	ENST00000591727		GTTTCCCTAGTGCTGGGCATCCAGTCAGCCCTCAATAAATGCTTATGAATGGATCAACAA	Detected	Detected	Detected	Detected	Detected	Detected	Detected	Detected	Detected	Detected	Detected	Detected	Detected	Detected	Detected	Detected	Detected	Detected	Detected	Detected	0.0956926	-0.103074	0.00472307	0.00265789	1.10121	0.923524	1.05873	1.35666	0.579886	0.064682
A_32_P75357	KLHL14	57565		1	16396	chr18:30321918-30314177	30321918	kelch-like family member 14	30314177	hs|18q12.1		Hs.446164	kelch-like family member 14 [Source:HGNC Symbol;Acc:HGNC:29266] [ENST00000358095]	-	chr18	BC021267	ENST00000358095		GAAAAGAAGACATGGAAAATACTCACAATCACAGGACCACACCCCATTTCAGGGAAGCAG	Not Detected	Not Detected	Not Detected	Not Detected	Not Detected	Not Detected	Detected	Compromised	Not Detected	Not Detected	Detected	Detected	Not Detected	Not Detected	Not Detected	Not Detected	Not Detected	Not Detected	Not Detected	Compromised	0.153559	-0.00393605	0.0586529	-0.208276	0.833668	1.25124	2.52873	-0.194935	0.668126	0.327482
A_33_P3379076	LOC101929056	101929056		1	29630	chr5:1884704-1884763	1884763	uncharacterized LOC101929056	1884704	hs|5p15.33	XR_241724		PREDICTED: Homo sapiens uncharacterized LOC101929056 (LOC101929056), ncRNA [XR_241724]	+	chr5	XR_241724			GACAGTTTAGCGTCGGTAGCCGCGAGAAATATATAAAGAACACGAGTCAAATGACATTAA	Not Detected	Detected	Not Detected	Detected	Detected	Detected	Not Detected	Compromised	Detected	Not Detected	Detected	Detected	Not Detected	Not Detected	Not Detected	Not Detected	Not Detected	Not Detected	Not Detected	Not Detected	-0.32478	0.334805	-0.351336	0.341311	0.224187	0.874335	-0.586203	3.90528	0.31948	-0.90447
A_33_P3318092	PPP1R3A	5506		1	5075	chr7:113519885-113519826	113519885	protein phosphatase 1, regulatory subunit 3A	113519826	hs|7q31.1	NM_002711	Hs.458309	Homo sapiens protein phosphatase 1, regulatory subunit 3A (PPP1R3A), mRNA [NM_002711]	-	chr7	NM_002711	ENST00000284602	NP085785	ATACTAGTAGTGATGAACTAGTGCAATTACATACTGGCAGCAAAGAAGTCCTGGATGATA	Compromised	Compromised	Compromised	Compromised	Compromised	Compromised	Not Detected	Detected	Compromised	Compromised	Compromised	Compromised	Compromised	Compromised	Compromised	Compromised	Compromised	Compromised	Compromised	Not Detected	0.0058105	-0.00285506	-0.00302005	6.50883e-05	-0.00320458	-0.00256181	-0.00638676	4.40463	-0.00245571	0.00276041
A_23_P210465	PI3	5266	19	1	4828	chr20:43804645-43804704	43804704	peptidase inhibitor 3, skin-derived	43804645	hs|20q13.12	NM_002638	Hs.112341	Homo sapiens peptidase inhibitor 3, skin-derived (PI3), mRNA [NM_002638]	+	chr20	NM_002638	ENST00000243924	THC2461616	TCCTGCCCCATTATCTTGATCCGGTGCGCCATGTTGAATCCCCCTAACCGCTGCTTGAAA	Not Detected	Detected	Detected	Detected	Detected	Detected	Detected	Detected	Detected	Detected	Detected	Detected	Detected	Detected	Detected	Detected	Detected	Detected	Detected	Detected	-0.433052	-0.327931	0.310601	0.450382	0.569485	0.776484	1.45024	1.59032	-0.434165	0.100269
A_33_P3343485	HIP1	3092	20	1	2867	chr7:75362837-75362778	75362837	huntingtin interacting protein 1	75362778	hs|7q11.23		Hs.674397	huntingtin interacting protein 1 [Source:HGNC Symbol;Acc:HGNC:4913] [ENST00000479835]	-	chr7	AY358103	ENST00000479835	THC2760507	TGGTGTGTTCCCCACCCAATCCATCACAAGCCACTTTCAAGCTTTAGGGAAGTGAAAAGT	Detected	Detected	Detected	Detected	Detected	Detected	Detected	Detected	Detected	Detected	Detected	Detected	Detected	Detected	Detected	Detected	Detected	Detected	Detected	Detected	-0.263619	0.223388	-0.120419	0.160648	0.852814	1.18748	0.829015	1.50522	0.502077	0.262291
A_33_P3216272	LOC100133920	100133920		1	29121	chr9:042844481-042844423	42844481	uncharacterized LOC100133920	42844423	hs|9p12	NR_024443	Hs.645503	Homo sapiens uncharacterized LOC100133920 (LOC100133920), long non-coding RNA [NR_024443]	-	chr9	NR_024443	ENST00000562821	THC2596464	CTTTGTGTCCACCCCTAAAATCAGCATATTGATCTATTACTTTTCTAGGTATTGATGGAA	Not Detected	Not Detected	Not Detected	Not Detected	Detected	Not Detected	Not Detected	Not Detected	Not Detected	Compromised	Not Detected	Not Detected	Compromised	Not Detected	Compromised	Compromised	Not Detected	Compromised	Not Detected	Compromised	0.0058105	-0.00285506	-0.00302005	6.50883e-05	1.81721	0.412632	-0.00638676	2.14373	0.615216	0.00276041
A_33_P3405839	TPO	7173		0	6868	chr2:1440030-1440089	1440089	thyroid peroxidase	1440030	hs|2p25.3	NM_175722	Hs.467554	Homo sapiens thyroid peroxidase (TPO), transcript variant 5, mRNA [NM_175722]	+	chr2	NM_175722	ENST00000423320	NP920592	TATCAGAAGATCTGCTGAGCATCATTGCAAACATGTCTGGATGTCTCCCTTACATGCTGC	Not Detected	Not Detected	Not Detected	Not Detected	Detected	Not Detected	Not Detected	Not Detected	Not Detected	Not Detected	Not Detected	Not Detected	Not Detected	Not Detected	Not Detected	Not Detected	Not Detected	Not Detected	Not Detected	Not Detected	-0.364656	-0.154381	0.348258	0.170778	3.60049	-0.46332	0.628679	0.595483	-0.320446	0.460818
A_33_P3415280	CABYR	26256		0	12473	chr18:21736708-21736767	21736767	calcium binding tyrosine-(Y)-phosphorylation regulated	21736708	hs|18q11.2	NM_012189	Hs.511983	Homo sapiens calcium binding tyrosine-(Y)-phosphorylation regulated (CABYR), transcript variant 1, mRNA [NM_012189]	+	chr18	NM_012189	ENST00000582229	THC2609383	AAATCTCTGCACCTTGAAGTGGAGATCACTTCAATAGTCTCTGACAATACTGGGCAGGAG	Compromised	Compromised	Compromised	Compromised	Not Detected	Compromised	Compromised	Compromised	Compromised	Compromised	Compromised	Compromised	Compromised	Compromised	Compromised	Compromised	Compromised	Compromised	Compromised	Compromised	0.0058105	-0.00285506	-0.00302005	6.50883e-05	-0.00320458	4.35642	-0.00638676	0.0134063	-0.00245571	0.00276041
A_23_P419503	LRRC4B	94030		1	20441	chr19:51021301-51021242	51021301	leucine rich repeat containing 4B	51021242	hs|19q13.33	NM_001080457	Hs.120873	Homo sapiens leucine rich repeat containing 4B (LRRC4B), mRNA [NM_001080457]	-	chr19	NM_001080457	ENST00000389201	THC2602415	ATCACGGATGTGACGGAGAACGCCCTCAAGGACCTGGACGACGTCATGAAGACCACCAAA	Compromised	Compromised	Not Detected	Not Detected	Not Detected	Detected	Not Detected	Not Detected	Compromised	Not Detected	Detected	Not Detected	Not Detected	Not Detected	Not Detected	Not Detected	Not Detected	Not Detected	Not Detected	Compromised	-0.0274963	-0.0361619	0.0969005	-0.0332418	-0.0365114	3.09195	0.791834	0.510478	-0.0357625	-0.0305464
A_23_P53370	RND1	27289		1	12843	chr12:49251845-49251786	49251845	Rho family GTPase 1	49251786	hs|12q13.12	NM_014470	Hs.124940	Homo sapiens Rho family GTPase 1 (RND1), mRNA [NM_014470]	-	chr12	NM_014470	ENST00000548445	THC2464503	CAGTCGCTCTGAACTCATCTCTTCTACCTTCAAGAAGGAAAAGGCCAAAAGCTGTTCCAT	Not Detected	Compromised	Not Detected	Compromised	Detected	Not Detected	Detected	Compromised	Compromised	Not Detected	Not Detected	Not Detected	Detected	Compromised	Not Detected	Not Detected	Not Detected	Compromised	Detected	Not Detected	0.603538	-0.202098	-0.202263	-0.199178	1.473	1.30598	1.73729	-0.185836	-0.201698	-0.196482
A_23_P46429	CYR61	3491	20	1	3214	chr1:86048953-86049012	86049012	cysteine-rich, angiogenic inducer, 61	86048953	hs|1p22.3	NM_001554	Hs.8867	Homo sapiens cysteine-rich, angiogenic inducer, 61 (CYR61), mRNA [NM_001554]	+	chr1	NM_001554	ENST00000617517	THC2573914	GGAGCACATGTTACTGCTTCATTTTGGAGCTTGTGGAGTTGATGACTTTCTGTTTTCTGT	Detected	Detected	Detected	Detected	Detected	Detected	Detected	Detected	Detected	Detected	Detected	Detected	Detected	Detected	Detected	Detected	Detected	Detected	Detected	Detected	0.0117683	-0.367048	0.257439	0.0978413	1.21628	0.831848	1.18679	1.09119	-0.450474	-0.328592
A_33_P3639068	GFRA1	2674		0	2434	chr10:117823955-117823896	117823955	GDNF family receptor alpha 1	117823896	hs|10q25.3	NM_005264	Hs.388347	Homo sapiens GDNF family receptor alpha 1 (GFRA1), transcript variant 1, mRNA [NM_005264]	-	chr10	NM_005264	ENST00000355422	THC2488368	TGGTAACCGCTCTGTCCACCCTATTATCTTTAACAGAAACATCATAGCTGCATTAAAAAA	Compromised	Compromised	Compromised	Compromised	Compromised	Not Detected	Not Detected	Compromised	Compromised	Not Detected	Compromised	Compromised	Not Detected	Compromised	Compromised	Compromised	Compromised	Compromised	Not Detected	Compromised	0.0058105	-0.00285506	-0.00302005	6.50883e-05	4.16222	0.156653	-0.00638676	0.0134063	-0.00245571	0.00276041
A_33_P3213468	ANKRD33B	651746	20	1	27943	chr5:10650093-10650152	10650152	ankyrin repeat domain 33B	10650093	hs|5p15.2	NM_001164440	Hs.26039	Homo sapiens ankyrin repeat domain 33B (ANKRD33B), mRNA [NM_001164440]	+	chr5	NM_001164440	ENST00000296657		CCACCTGCAGATCCCCAAGTGGCGGTACAAGGAGGCCAAGGAGGAGAAGAGGAAGGCAGA	Detected	Detected	Detected	Detected	Detected	Detected	Detected	Detected	Detected	Detected	Detected	Detected	Detected	Detected	Detected	Detected	Detected	Detected	Detected	Detected	0.252004	0.595532	-0.505452	-0.342083	1.39678	1.42346	1.28331	0.210875	0.0992103	0.26015
A_33_P3339006	LINC00113	54088		1	14168	chr21:29115772-29115713	29115772	long intergenic non-protein coding RNA 113	29115713	hs|21q21.3		Hs.570434	wh41c09.x1 NCI_CGAP_Kid11 Homo sapiens cDNA clone IMAGE:2383312 3' similar to contains L1.t2 L1 repetitive element ;, mRNA sequence [AI796012]	-	chr21	AI796012			ATCCTAAGGTGGGTAAAATATATGAATTGCCTTAGCGATCACTCGGATTCCATCCCTGGA	Compromised	Compromised	Compromised	Not Detected	Detected	Detected	Compromised	Not Detected	Compromised	Compromised	Not Detected	Not Detected	Compromised	Compromised	Compromised	Compromised	Compromised	Compromised	Compromised	Compromised	0.0058105	-0.00285506	-0.00302005	6.50883e-05	1.93234	1.70768	-0.00638676	0.675958	-0.00245571	0.00276041
A_23_P157879	FCN1	2219		1	2128	chr9:137801508-137801449	137801508	ficolin (collagen/fibrinogen domain containing) 1	137801449	hs|9q34.3	NM_002003	Hs.440898	Homo sapiens ficolin (collagen/fibrinogen domain containing) 1 (FCN1), mRNA [NM_002003]	-	chr9	NM_002003	ENST00000371806	THC2464053	AGTCAAGCCGCCACATGCCCACAACCTCACCAGAGGGAGAATTATGTTTCTAAATATGTT	Not Detected	Detected	Compromised	Not Detected	Detected	Detected	Not Detected	Compromised	Not Detected	Not Detected	Not Detected	Not Detected	Not Detected	Compromised	Not Detected	Not Detected	Detected	Not Detected	Not Detected	Compromised	0.37884	1.02319	-0.702559	-0.699474	3.25604	2.43888	-0.705926	-0.686133	0.779666	-0.696779
A_33_P3330911	BCAS1	8537		1	7793	chr20:52560576-52560517	52560576	breast carcinoma amplified sequence 1	52560517	hs|20q13.2	NM_003657	Hs.400556	Homo sapiens breast carcinoma amplified sequence 1 (BCAS1), mRNA [NM_003657]	-	chr20	NM_003657	ENST00000371440	THC2464285	AAATGATTTGGGAAAACAATTGCTTTTGAGGCTCAGTGACAACGGCAAAGATTACAACTT	Compromised	Compromised	Compromised	Compromised	Compromised	Detected	Compromised	Compromised	Not Detected	Compromised	Compromised	Not Detected	Detected	Compromised	Detected	Compromised	Compromised	Compromised	Compromised	Compromised	0.0058105	-0.00285506	-0.00302005	6.50883e-05	-0.00320458	4.28919	-0.00638676	0.0134063	0.865441	0.00276041
A_33_P3396008	AGER	177	1	0	174	chr6:32151757-32151698	32151757	advanced glycosylation end product-specific receptor	32151698	hs|6p21.32	NM_001206954	Hs.534342	Homo sapiens advanced glycosylation end product-specific receptor (AGER), transcript variant 8, mRNA [NM_001206954]	-	chr6	NM_001206954	ENST00000375056	NP1460370	AGTAGGTGCTCAAAACATCACAGCCCGGATTGGCGAGCCACTGGTGCTGAAGTGTAAGGG	Compromised	Compromised	Not Detected	Not Detected	Compromised	Compromised	Not Detected	Detected	Compromised	Not Detected	Not Detected	Not Detected	Not Detected	Compromised	Compromised	Compromised	Not Detected	Compromised	Not Detected	Compromised	-0.511435	-0.520101	0.841961	0.189576	-0.52045	-0.519808	-0.423723	5.75004	-0.519702	-0.00253391
A_33_P3679221	LOC152578	152578		1	22645	chr4:53681519-53681578	53681578	uncharacterized LOC152578	53681519	hs|4q12	NR_040106	Hs.383806	Homo sapiens uncharacterized LOC152578 (LOC152578), long non-coding RNA [NR_040106]	+	chr4	NR_040106	ENST00000514957	NP1168483	CTGGGGAACCCTGACTAATACAATGATCTAAACCAATTTTCTGTTTTGATTTTAGCTTTG	Not Detected	Not Detected	Compromised	Compromised	Detected	Detected	Compromised	Compromised	Detected	Compromised	Not Detected	Compromised	Compromised	Compromised	Compromised	Compromised	Compromised	Compromised	Compromised	Compromised	0.626154	-0.140104	-0.244567	-0.241482	2.18033	2.57154	-0.247934	-0.228141	1.92816	-0.238787
A_24_P132383	GIMAP8	155038		1	22751	chr7:150175990-150176049	150176049	GTPase, IMAP family member 8	150175990	hs|7q36.1	NM_175571	Hs.647121	Homo sapiens GTPase, IMAP family member 8 (GIMAP8), mRNA [NM_175571]	+	chr7	NM_175571	ENST00000307271	THC2707774	TTCTTCTGGGTAGATACAGGATAAGATAGATACAGGGTAAAATGTTGAGCACTTTGTACA	Compromised	Compromised	Compromised	Compromised	Compromised	Compromised	Compromised	Detected	Compromised	Compromised	Compromised	Compromised	Compromised	Compromised	Compromised	Compromised	Compromised	Detected	Compromised	Compromised	0.0058105	-0.00285506	-0.00302005	6.50883e-05	-0.00320458	-0.00256181	-0.00638676	4.27097	-0.00245571	0.00276041
A_23_P47148	NOX4	50507		0	13283	chr11:89059885-89059826	89059885	NADPH oxidase 4	89059826	hs|11q14.3	NM_016931	Hs.371036	Homo sapiens NADPH oxidase 4 (NOX4), transcript variant 1, mRNA [NM_016931]	-	chr11	NM_016931	ENST00000524473	THC2607210	AGTGCAATTTCTAAGACTTTGAAACTCAGCGGAATCAATCAGCTGTGTTATGCCAAAGAA	Compromised	Compromised	Compromised	Compromised	Compromised	Compromised	Not Detected	Detected	Compromised	Compromised	Compromised	Compromised	Compromised	Compromised	Compromised	Compromised	Compromised	Compromised	Compromised	Compromised	0.0058105	-0.00285506	-0.00302005	6.50883e-05	-0.00320458	-0.00256181	0.00637865	4.25483	-0.00245571	0.00276041
A_23_P41344	EREG	2069		1	1979	chr4:75254009-75254068	75254068	epiregulin	75254009	hs|4q13.3	NM_001432	Hs.115263	Homo sapiens epiregulin (EREG), mRNA [NM_001432]	+	chr4	NM_001432	ENST00000244869	THC2651295	TGTTCATATGGGAGAAGGGGGAGTAATGACTTGTACAAACAGTATTTCTGGTGTATATTT	Compromised	Compromised	Compromised	Compromised	Not Detected	Not Detected	Not Detected	Not Detected	Compromised	Compromised	Not Detected	Not Detected	Detected	Compromised	Detected	Not Detected	Compromised	Compromised	Detected	Detected	0.0058105	-0.00285506	-0.00302005	6.50883e-05	1.18102	1.04248	0.565961	1.46116	-0.00245571	0.00276041
A_33_P3210620	LOC100131497	100131497		1	28937	chr14:79208457-79208398	79208457	uncharacterized LOC100131497	79208398	hs|14q24.3		Hs.658877	human full-length cDNA 5-PRIME end of clone CS0CAP002YE20 of Thymus of Homo sapiens (human). [BX248745]	-	chr14	BX248745		THC2491162	AGAAAGGTAATTCTCAGGGAGAGTAATGCGAGGAAACAATTAGCCATTTTGACAACCTGA	Compromised	Compromised	Compromised	Compromised	Detected	Compromised	Not Detected	Compromised	Compromised	Not Detected	Compromised	Compromised	Compromised	Compromised	Compromised	Compromised	Compromised	Compromised	Compromised	Compromised	0.0058105	-0.00285506	-0.00302005	6.50883e-05	3.52139	-0.00256181	0.715842	0.0134063	-0.00245571	0.00276041
A_23_P385105	PLCD4	84812		1	19495	chr2:219501765-219501824	219501824	phospholipase C, delta 4	219501765	hs|2q35	NM_032726	Hs.632528	Homo sapiens phospholipase C, delta 4 (PLCD4), mRNA [NM_032726]	+	chr2	NM_032726	ENST00000473443	THC2503907	CAGCAAAGATTAGGGAAAGAGACTTGACCCCAGGACTGTACTACGACTCTTAAGAGAACA	Not Detected	Not Detected	Not Detected	Compromised	Not Detected	Not Detected	Not Detected	Not Detected	Not Detected	Not Detected	Not Detected	Not Detected	Not Detected	Not Detected	Not Detected	Not Detected	Not Detected	Not Detected	Not Detected	Not Detected	-0.0278587	-0.128328	0.429374	-0.273187	0.952437	0.658901	0.978199	1.64702	-0.275707	0.593635
A_24_P64407	HMX2	3167		1	2953	chr10:124909135-124909194	124909194	H6 family homeobox 2	124909135	hs|10q26.13	NM_005519	Hs.444756	Homo sapiens H6 family homeobox 2 (HMX2), mRNA [NM_005519]	+	chr10	NM_005519	ENST00000339992	THC2478985	GCCTTTCCTCTCTCCTTCGCACTCGGACTTTAAAGAAGAGAAAGAGAGGCTCCTGCCCGC	Not Detected	Detected	Not Detected	Not Detected	Detected	Detected	Not Detected	Not Detected	Not Detected	Not Detected	Not Detected	Detected	Detected	Not Detected	Not Detected	Not Detected	Not Detected	Not Detected	Not Detected	Not Detected	-0.409288	0.985811	-0.553906	-0.0226178	2.95288	1.04436	0.329598	-0.0936403	0.0464931	-0.0868683
A_33_P3417404	FAM87B	400728		1	26717	chr1:754953-755012	755012	family with sequence similarity 87, member B	754953	hs|1p36.33	NR_103536	Hs.568078	Homo sapiens family with sequence similarity 87, member B (FAM87B), long non-coding RNA [NR_103536]	+	chr1	NR_103536	ENST00000326734	THC2479852	CGGTTCACCAACTAGTTTTTAAGGAAATATGGCTGTGAGAGGAATAAAACATGATTCCTA	Compromised	Not Detected	Detected	Not Detected	Not Detected	Compromised	Not Detected	Not Detected	Detected	Not Detected	Not Detected	Compromised	Not Detected	Not Detected	Compromised	Detected	Compromised	Compromised	Compromised	Not Detected	-0.520251	-0.528917	1.0076	0.0415659	-0.529267	3.81883	-0.532449	1.47335	2.26094	0.136934
A_23_P202156	NFKB2	4791	20	1	4353	chr10:104161053-104161229	104161229	nuclear factor of kappa light polypeptide gene enhancer in B-cells 2 (p49/p100)	104161053	hs|10q24.32	NM_001288724	Hs.73090	Homo sapiens nuclear factor of kappa light polypeptide gene enhancer in B-cells 2 (p49/p100) (NFKB2), transcript variant 3, mRNA [NM_001288724]	+	chr10	NM_001288724	ENST00000189444	THC2461046	GGCCACACGCCTCTTGACCTCACTTGCAGCACCAAGGTGAAGACCTTGCTGCTAAATGCT	Detected	Detected	Detected	Detected	Detected	Detected	Detected	Detected	Detected	Detected	Detected	Detected	Detected	Detected	Detected	Detected	Detected	Detected	Detected	Detected	0.0733929	0.0503387	-0.0453415	-0.078392	1.32608	1.21048	1.07898	0.613108	0.0139122	0.264984
A_32_P19716	ZNF697	90874	20	1	20062	chr1:120162453-120162394	120162453	zinc finger protein 697	120162394	hs|1p12	NM_001080470	Hs.381105	Homo sapiens zinc finger protein 697 (ZNF697), mRNA [NM_001080470]	-	chr1	NM_001080470	ENST00000421812	THC2642452	AACCTGGAGCAATTTAAATAGGCTAAATGGTTTTGATTAAATCTTGAGCTCCGAGTTGGA	Detected	Detected	Detected	Detected	Detected	Detected	Detected	Detected	Detected	Detected	Detected	Detected	Detected	Detected	Detected	Detected	Detected	Detected	Detected	Detected	0.203684	0.004076	-0.00857067	-0.199189	1.35306	1.08289	1.01786	0.767855	-0.247906	-0.292266
A_33_P3289745	LOC399900	399900	20	1	26624	chr11:61736625-61736684	61736684	uncharacterized LOC399900	61736625	hs|11q12.3	XR_247232	Hs.528437	PREDICTED: Homo sapiens uncharacterized LOC399900 (LOC399900), misc_RNA [XR_247232]	+	chr11	XR_247232			AAATGTGGAAATGCATGGCCTGTTAAAGCTGCCTTAAGAAAATATGTTGCCTGGGGCTGG	Detected	Detected	Detected	Detected	Detected	Detected	Detected	Detected	Detected	Detected	Detected	Detected	Detected	Detected	Detected	Detected	Detected	Detected	Detected	Detected	-0.333411	0.22212	0.327803	-0.216511	0.927789	0.897058	1.27159	1.10453	0.267773	0.204701
A_23_P134176	SOD2	6648	20	1	6312	chr6:160103649-160103590	160103649	superoxide dismutase 2, mitochondrial	160103590	hs|6q25.3	NM_001024465	Hs.487046	Homo sapiens superoxide dismutase 2, mitochondrial (SOD2), transcript variant 2, mRNA [NM_001024465]	-	chr6	NM_001024465	ENST00000541573	THC2566956	TTGATGTGTGGGAGCACGCTTACTACCTTCAGTATAAAAATGTCAGGCCTGATTATCTAA	Detected	Detected	Detected	Detected	Detected	Detected	Detected	Detected	Detected	Detected	Detected	Detected	Detected	Detected	Detected	Detected	Detected	Detected	Detected	Detected	-0.196146	0.0177956	0.0991888	0.0791626	1.12979	0.985762	1.03127	1.0466	0.0416641	0.197298
A_33_P3220390	WTAP	9589	20	1	8902	chr6:160149383-160149442	160149442	Wilms tumor 1 associated protein	160149383	hs|6q25.3		Hs.446091	Homo sapiens Wilms tumor 1 associated protein, mRNA (cDNA clone IMAGE:5399821), partial cds. [BC028180]	+	chr6	BC028180		THC2502622	GTTGTTTGATCCCAAAGGATTAGCTTAACATTATCAAGGACTAGCATAACTGTGATTATG	Detected	Detected	Detected	Detected	Detected	Detected	Detected	Detected	Detected	Detected	Detected	Detected	Detected	Detected	Detected	Detected	Detected	Detected	Detected	Detected	0.182738	0.197394	-0.326683	-0.0534496	1.21447	0.732013	0.92723	1.30913	0.346314	0.628518
A_33_P3382281	SLX4IP	128710		0	21469	chr20:10616953-10617012	10617012	SLX4 interacting protein	10616953	hs|20p12.2			SLX4 interacting protein [Source:HGNC Symbol;Acc:HGNC:16225] [ENST00000488816]	+	chr20		ENST00000488816		AGCACCATTGCCTGCTTCCTTCTTCCTGAAGGAAGGGGAAAATCCACCCTTCACAATTAA	Not Detected	Compromised	Not Detected	Not Detected	Detected	Detected	Detected	Not Detected	Not Detected	Not Detected	Detected	Detected	Not Detected	Detected	Not Detected	Not Detected	Detected	Not Detected	Not Detected	Not Detected	-0.222322	-0.652702	0.470049	0.404975	1.56873	1.16846	1.2375	0.205799	-0.652303	0.495827
A_24_P249253	LMOD2	442721		1	27337	chr7:123303161-123303220	123303220	leiomodin 2 (cardiac)	123303161	hs|7q31.32	NM_207163	Hs.592260	Homo sapiens leiomodin 2 (cardiac) (LMOD2), mRNA [NM_207163]	+	chr7	NM_207163	ENST00000458573	THC2613822	AATGGAAGACAGTTCCCGACCTTCTACCCCACAGAGATCAGCTCATGAGAATCTCATGGA	Not Detected	Detected	Not Detected	Not Detected	Detected	Not Detected	Not Detected	Not Detected	Not Detected	Not Detected	Not Detected	Not Detected	Detected	Not Detected	Detected	Not Detected	Not Detected	Not Detected	Not Detected	Compromised	-0.460712	1.40011	-0.777667	-0.161727	2.56257	0.0963569	0.494169	1.01842	0.981723	-0.537061
A_32_P214665	PCP4L1	654790		1	28021	chr1:161255021-161255080	161255080	Purkinje cell protein 4 like 1	161255021	hs|1q23.3	NM_001102566	Hs.433150	Homo sapiens Purkinje cell protein 4 like 1 (PCP4L1), mRNA [NM_001102566]	+	chr1	NM_001102566	ENST00000504449	THC2605032	TGTACTACATGAAGGATGCTTGGGGCTTTGCTAACCTGCTCACCGCTAACCCTCCAAGTC	Not Detected	Not Detected	Detected	Not Detected	Detected	Compromised	Detected	Not Detected	Not Detected	Not Detected	Not Detected	Detected	Not Detected	Not Detected	Not Detected	Not Detected	Not Detected	Not Detected	Not Detected	Not Detected	-0.445631	-0.733229	0.711109	0.467751	2.52769	-0.732936	0.955854	1.40082	-0.73283	0.456581
A_23_P350719	PRSS30P	124221		1	21173	chr16:2889825-2889766	2889825	protease, serine, 30, pseudogene	2889766	hs|16p13.3	NR_026864	Hs.434388	Homo sapiens protease, serine, 30, pseudogene (PRSS30P), non-coding RNA [NR_026864]	-	chr16	NR_026864	ENST00000480827	THC2484024	CACCCAGGTGCTAAGCTACACAGACTGGATTCAGAGAACCCTGGCTGAATCTCACTCAGG	Not Detected	Not Detected	Not Detected	Not Detected	Detected	Detected	Not Detected	Compromised	Not Detected	Not Detected	Detected	Not Detected	Not Detected	Compromised	Not Detected	Not Detected	Not Detected	Not Detected	Not Detected	Compromised	0.487638	-0.374844	0.0590057	-0.171798	1.95559	2.28617	0.261446	-0.358583	0.976335	-0.051281
A_24_P339429	KCNJ12	3768	20	1	3458	chr17:21323091-21323150	21323150	potassium channel, inwardly rectifying subfamily J, member 12	21323091	hs|17p11.2	NM_021012	Hs.200629	Homo sapiens potassium channel, inwardly rectifying subfamily J, member 12 (KCNJ12), mRNA [NM_021012]	+	chr17	NM_021012	ENST00000583088	THC2609926	GGAGAGTTTTCATGTTATTTTCAATACATAGCAGTATCTAAAGACGTAGGCGATGAGACT	Detected	Detected	Detected	Detected	Detected	Detected	Detected	Detected	Detected	Detected	Detected	Detected	Detected	Detected	Detected	Detected	Detected	Detected	Detected	Detected	0.391042	-0.307185	0.115796	-0.199654	1.37454	0.824749	1.08206	0.846778	-0.727991	-0.491636
A_23_P29655	C3orf14	57415		1	16250	chr3:62319086-62319145	62319145	chromosome 3 open reading frame 14	62319086	hs|3p14.2	NM_020685	Hs.47166	Homo sapiens chromosome 3 open reading frame 14 (C3orf14), transcript variant 1, mRNA [NM_020685]	+	chr3	NM_020685	ENST00000542214	THC2464841	AAAGCCTGTTTAATAAAGCTGAATGTTAAGGTGTATGTAGGTTATTGCAGGAACTTTAGG	Compromised	Compromised	Compromised	Compromised	Compromised	Detected	Compromised	Compromised	Compromised	Compromised	Compromised	Compromised	Compromised	Compromised	Not Detected	Compromised	Compromised	Compromised	Compromised	Compromised	0.0058105	-0.00285506	-0.00302005	6.50883e-05	-0.00320458	4.1191	-0.00638676	0.0134063	-0.00245571	0.00276041
A_33_P3419790	ADTRP	84830		0	19509	chr6:11717597-11714742	11717597	androgen-dependent TFPI-regulating protein	11714742	hs|6p24.1		Hs.126409	androgen-dependent TFPI-regulating protein [Source:HGNC Symbol;Acc:HGNC:21214] [ENST00000514824]	-	chr6	AK123258	ENST00000514824	THC2685604	TTCCAGTGGCCCGATTGGAAGTCACCAGCCAAGCACCAACTGGTCAAGAATATCAGGTGA	Compromised	Compromised	Not Detected	Compromised	Not Detected	Not Detected	Not Detected	Not Detected	Compromised	Not Detected	Compromised	Not Detected	Not Detected	Not Detected	Not Detected	Not Detected	Not Detected	Compromised	Not Detected	Not Detected	-0.120823	-0.129489	0.376881	-0.126569	1.10865	0.436355	1.36655	1.20483	-0.129089	-0.123873
A_23_P81825	GUCA1B	2979		1	2753	chr6:42162371-42156430	42162371	guanylate cyclase activator 1B (retina)	42156430	hs|6p21.1	NM_002098	Hs.446529	Homo sapiens guanylate cyclase activator 1B (retina) (GUCA1B), mRNA [NM_002098]	-	chr6	NM_002098	ENST00000230361	NP415103	GAGCCTTCGACAAGAATGGGGACAACACCATCGACTTCCTGGAGTACGTGGCAGCTCTGA	Not Detected	Compromised	Not Detected	Not Detected	Detected	Not Detected	Not Detected	Not Detected	Detected	Not Detected	Compromised	Not Detected	Not Detected	Not Detected	Not Detected	Not Detected	Not Detected	Not Detected	Not Detected	Not Detected	0.671669	-0.710754	0.525594	-0.486509	2.32011	0.85062	0.231958	0.712679	2.17209	0.139791
A_23_P352619	TIFA	92610		1	20308	chr4:113197951-113197892	113197951	TRAF-interacting protein with forkhead-associated domain	113197892	hs|4q25	NM_052864	Hs.310640	Homo sapiens TRAF-interacting protein with forkhead-associated domain (TIFA), mRNA [NM_052864]	-	chr4	NM_052864	ENST00000361717	THC2609751	GAAATTTCCTGTAGTAAGAGGTCCGTATTTTTGTAACAGCCTTTTAAAAATGCTTTTGGG	Not Detected	Not Detected	Not Detected	Detected	Detected	Detected	Not Detected	Detected	Not Detected	Not Detected	Detected	Detected	Not Detected	Detected	Not Detected	Not Detected	Not Detected	Not Detected	Not Detected	Not Detected	-0.203787	-0.35142	-0.363103	0.918311	1.09444	1.22371	0.217328	1.57878	-0.240033	-0.964533
A_24_P75127	HMCN2	256158		0	24217	chr9:133284139-133284198	133284198	hemicentin 2	133284139	hs|9q34.11	NM_001291815	Hs.32194	Homo sapiens hemicentin 2 (HMCN2), mRNA [NM_001291815]	+	chr9	NM_001291815	ENST00000487727	THC2635331	TCCTACAAGGGGAGGCTTTCTCCTACCTGGTGGAACCTGTAGGAGGCAGCATTCAGCTAG	Compromised	Compromised	Compromised	Compromised	Detected	Not Detected	Not Detected	Compromised	Compromised	Not Detected	Not Detected	Compromised	Compromised	Compromised	Compromised	Compromised	Compromised	Not Detected	Compromised	Compromised	0.0058105	-0.00285506	-0.00302005	6.50883e-05	3.35425	0.740492	-0.00172472	0.0134063	-0.00245571	0.00276041
A_23_P63371	TAL1	6886		1	6553	chr1:47682477-47682418	47682477	T-cell acute lymphocytic leukemia 1	47682418	hs|1p33	NM_003189	Hs.705618	Homo sapiens T-cell acute lymphocytic leukemia 1 (TAL1), transcript variant 1, mRNA [NM_003189]	-	chr1	NM_003189	ENST00000294339	THC2722598	ACAAAACAAAACAACATTTTGAGAACAAAGATGACCATAACCACTGAAGGGAATCACATC	Compromised	Compromised	Compromised	Not Detected	Compromised	Detected	Not Detected	Compromised	Compromised	Not Detected	Not Detected	Not Detected	Not Detected	Compromised	Compromised	Not Detected	Compromised	Not Detected	Compromised	Compromised	0.0058105	-0.00285506	-0.00302005	6.50883e-05	-0.00320458	4.07205	0.0136225	0.0134063	-0.00245571	0.00276041
A_33_P3355946	LINC00908	284276		0	24696	chr18:74322863-74322922	74322922	long intergenic non-protein coding RNA 908	74322863	hs|18q23	XR_424934		long intergenic non-protein coding RNA 908 [Source:HGNC Symbol;Acc:HGNC:27599] [ENST00000583578]	+	chr18	XR_424934	ENST00000583578		GTGTGATTTCAAGTCTTAAAAACCAGAATCACTTTCTTCTCTGGACTGGAAGCATATTTA	Compromised	Compromised	Compromised	Compromised	Compromised	Compromised	Compromised	Compromised	Compromised	Compromised	Compromised	Not Detected	Compromised	Compromised	Not Detected	Compromised	Compromised	Compromised	Compromised	Compromised	0.0058105	-0.00285506	-0.00302005	6.50883e-05	-0.00320458	4.08249	-0.00638676	0.0134063	-0.00245571	0.00276041
A_23_P1602	CDC42EP2	10435	20	1	9942	chr11:65089746-65089805	65089805	CDC42 effector protein (Rho GTPase binding) 2	65089746	hs|11q13.1	NM_006779	Hs.343380	Homo sapiens CDC42 effector protein (Rho GTPase binding) 2 (CDC42EP2), mRNA [NM_006779]	+	chr11	NM_006779	ENST00000279249	THC2461993	TGCTGTGACATTGATTCAGATGTTTGGCAAGAGGTGGCTGAGCACTCGGGTGGGCTTGGC	Detected	Detected	Detected	Detected	Detected	Detected	Detected	Detected	Detected	Detected	Detected	Detected	Detected	Detected	Detected	Detected	Detected	Detected	Detected	Detected	-0.322511	-0.106838	0.172356	0.256991	0.70226	1.11073	1.07261	1.19869	0.132236	0.126934
A_23_P389141	SLFNL1	200172		1	23407	chr1:41481404-41481345	41481404	schlafen-like 1	41481345	hs|1p34.2	NM_144990	Hs.194609	Homo sapiens schlafen-like 1 (SLFNL1), transcript variant 1, mRNA [NM_144990]	-	chr1	NM_144990	ENST00000359345	THC2510077	AGGAAAGCCCCTCAAAGATGGCGAGGCATATTTGATGACTGTGGTTACAGGGCAAGAGGC	Not Detected	Not Detected	Not Detected	Not Detected	Not Detected	Not Detected	Detected	Not Detected	Not Detected	Compromised	Not Detected	Not Detected	Not Detected	Not Detected	Not Detected	Not Detected	Not Detected	Not Detected	Compromised	Compromised	0.345492	-0.148901	-0.0506108	-0.145981	0.661388	0.364869	1.58815	1.46959	0.057044	-0.143285
A_23_P6535	KLHDC7B	113730	20	0	20583	chr22:50989288-50989347	50989347	kelch domain containing 7B	50989288	hs|22q13.33	NM_138433	Hs.137007	Homo sapiens kelch domain containing 7B (KLHDC7B), mRNA [NM_138433]	+	chr22	NM_138433	ENST00000395676	THC2610609	TTTTCTCCCCTTACGCACTTTGAAACCCATGCTAGAAAAGTGAATACATCTGACTGTGCT	Detected	Detected	Detected	Detected	Detected	Detected	Detected	Detected	Detected	Detected	Detected	Detected	Detected	Detected	Detected	Detected	Detected	Detected	Detected	Detected	-0.998984	-0.144068	0.476184	0.666869	0.267748	0.926645	1.21517	1.66904	1.10514	0.468626
A_23_P370733	AKR1C6P	389932		1	26394	chr10:4934157-4934098	4934157	aldo-keto reductase family 1, member C6, pseudogene	4934098	hs|10p15.1	NR_026743	Hs.631812	Homo sapiens aldo-keto reductase family 1, member C6, pseudogene (AKR1C6P), non-coding RNA [NR_026743]	-	chr10	NR_026743	ENST00000432950	THC2487596	GTTTTAACAGACTCCTTTCTGTAAAACTGAATGATGGAAAGTTCATGCCTATTCTGGGGT	Compromised	Compromised	Compromised	Compromised	Compromised	Compromised	Compromised	Detected	Compromised	Compromised	Compromised	Compromised	Compromised	Compromised	Compromised	Compromised	Compromised	Not Detected	Compromised	Compromised	0.0058105	-0.00285506	-0.00302005	6.50883e-05	-0.00320458	-0.00256181	-0.00638676	4.08491	-0.00245571	0.00276041
A_23_P304897	BDKRB2	624	20	1	598	chr14:96710341-96710400	96710400	bradykinin receptor B2	96710341	hs|14q32.2	NM_000623	Hs.726620	Homo sapiens bradykinin receptor B2 (BDKRB2), mRNA [NM_000623]	+	chr14	NM_000623	ENST00000554311		GCCCTATGCATGGTGTAGATGCCCTGATAAAGAACATCTGTCCTGTGAAAGACTCAATGA	Detected	Detected	Detected	Detected	Detected	Detected	Detected	Detected	Detected	Detected	Detected	Detected	Detected	Detected	Detected	Detected	Detected	Detected	Detected	Detected	-0.51848	-0.0571022	0.29532	0.280262	0.541348	1.03994	1.22713	1.26267	-0.442751	-1.52392
A_23_P388993	ZC3H12C	85463	20	1	19802	chr11:110042213-110042272	110042272	zinc finger CCCH-type containing 12C	110042213	hs|11q22.3	NM_033390	Hs.376289	Homo sapiens zinc finger CCCH-type containing 12C (ZC3H12C), mRNA [NM_033390]	+	chr11	NM_033390	ENST00000278590	THC2600931	CCTCTGTTCTGTGTATTTCTGTAATGGAATCTTTACAATTCCCAAAACGGTATTTTAGAC	Detected	Detected	Detected	Detected	Detected	Detected	Detected	Detected	Detected	Detected	Detected	Detected	Detected	Detected	Detected	Detected	Detected	Detected	Detected	Detected	-0.214284	-0.134435	0.177933	0.170784	0.784515	1.01399	1.08508	1.18486	0.014143	0.412235
A_23_P435649	AQP4-AS1	147429		1	22259	chr18:24515243-24515302	24515302	AQP4 antisense RNA 1	24515243	hs|18q11.2	NR_026908	Hs.559280	Homo sapiens AQP4 antisense RNA 1 (AQP4-AS1), long non-coding RNA [NR_026908]	+	chr18	NR_026908		THC2484419	GCTCCCATCTGTTGATGAACATATTTCTAAGAGTCATTTAGTCTCAAGTATGGAATACTT	Compromised	Compromised	Detected	Not Detected	Detected	Detected	Detected	Compromised	Compromised	Not Detected	Compromised	Compromised	Not Detected	Compromised	Compromised	Compromised	Compromised	Not Detected	Compromised	Compromised	-0.386218	-0.394884	1.17307	-0.391964	0.9556	2.03899	1.44959	-0.378623	-0.394485	-0.389268
A_33_P3723448	ART3	419		1	424	chr4:76997051-76997110	76997110	ADP-ribosyltransferase 3	76997051	hs|4q21.1	NM_001130017	Hs.731997	Homo sapiens ADP-ribosyltransferase 3 (ART3), transcript variant 3, mRNA [NM_001130017]	+	chr4	NM_001130017	ENST00000395688	NP1395200	GGGACATTTTGAAATAGTCACCATGCTGCTGGCAACCATGATTCTAGTGGACATTTTCCA	Compromised	Compromised	Compromised	Not Detected	Detected	Detected	Compromised	Compromised	Detected	Not Detected	Compromised	Compromised	Compromised	Compromised	Compromised	Compromised	Not Detected	Compromised	Not Detected	Detected	0.0058105	-0.00285506	-0.00302005	6.50883e-05	2.37988	1.67601	-0.00638676	0.0134063	1.49223	0.00276041
A_24_P595237	SYNDIG1L	646658		1	27862	chr14:74873032-74872973	74873032	synapse differentiation inducing 1-like	74872973	hs|14q24.3	NM_001105579	Hs.12400	Homo sapiens synapse differentiation inducing 1-like (SYNDIG1L), mRNA [NM_001105579]	-	chr14	NM_001105579	ENST00000554823	THC2602455	AGGAACGTCACACCTGTCTCTCAAAGACCAATGATGTTTTCCCATCTCTGAATGCTAGGG	Compromised	Compromised	Not Detected	Not Detected	Not Detected	Detected	Not Detected	Not Detected	Compromised	Not Detected	Compromised	Not Detected	Compromised	Not Detected	Compromised	Compromised	Not Detected	Compromised	Not Detected	Compromised	-0.0329616	-0.0416272	0.113297	-0.038707	0.464742	2.50093	-0.043541	1.11872	-0.0412278	-0.0360117
A_23_P218111	SERPINA1	5265		1	4826	chr14:94844850-94844791	94844850	serpin peptidase inhibitor, clade A (alpha-1 antiproteinase, antitrypsin), member 1	94844791	hs|14q32.13	NM_001002236	Hs.525557	Homo sapiens serpin peptidase inhibitor, clade A (alpha-1 antiproteinase, antitrypsin), member 1 (SERPINA1), transcript variant 2, mRNA [NM_001002236]	-	chr14	NM_001002236	ENST00000449399	THC2556208	TGATTGAACAAAATACCAAGTCTCCCCTCTTCATGGGAAAAGTGGTGAATCCCACCCAAA	Not Detected	Not Detected	Not Detected	Detected	Detected	Not Detected	Detected	Not Detected	Not Detected	Detected	Not Detected	Detected	Detected	Not Detected	Not Detected	Not Detected	Not Detected	Not Detected	Not Detected	Not Detected	-0.0208459	-0.0173845	-0.210548	0.248779	2.80239	-0.16813	1.0918	0.309011	-0.24121	0.363448
A_24_P319647	FCRL2	79368		1	17602	chr1:157736736-157736677	157736736	Fc receptor-like 2	157736677	hs|1q23.1	NM_030764	Hs.437393	Homo sapiens Fc receptor-like 2 (FCRL2), transcript variant 1, mRNA [NM_030764]	-	chr1	NM_030764	ENST00000469986	NP458656	CATGACAGCTGGAGTTCTCTGGGGACTGTTTGGTGTCCTTGGTTTCACTGGTGTTGCTTT	Not Detected	Not Detected	Not Detected	Compromised	Not Detected	Detected	Not Detected	Compromised	Not Detected	Not Detected	Compromised	Not Detected	Not Detected	Compromised	Detected	Compromised	Not Detected	Not Detected	Not Detected	Not Detected	0.184032	-0.153905	0.120858	-0.150985	0.554434	3.75968	-0.144626	-0.137643	0.307536	-0.148289
A_33_P3338121	LAMB3	3914	20	1	3606	chr1:209788415-209788356	209788415	laminin, beta 3	209788356	hs|1q32.2	NM_001017402	Hs.497636	Homo sapiens laminin, beta 3 (LAMB3), transcript variant 2, mRNA [NM_001017402]	-	chr1	NM_001017402	ENST00000367030	THC2753992	ACAAAGATGGTGGAGATTGGCATGCCATTGAAACTAAGAGCTCTCAAGTCAAGGAAGCTG	Detected	Detected	Detected	Detected	Detected	Detected	Detected	Detected	Detected	Detected	Detected	Detected	Detected	Detected	Detected	Detected	Detected	Detected	Detected	Detected	-0.0166111	-0.0373793	0.0266752	0.0273161	1.19629	0.801983	1.16537	0.865466	1.10465	0.926932
A_23_P145376	MAPK13	5603	9	0	5193	chr6:36106750-36106809	36106809	mitogen-activated protein kinase 13	36106750	hs|6p21.31	NM_002754	Hs.178695	Homo sapiens mitogen-activated protein kinase 13 (MAPK13), transcript variant 1, mRNA [NM_002754]	+	chr6	NM_002754	ENST00000373759	THC2650332	GGACCCTGAGGAAGAGACGGAGGCCCAGCAGCCGTTTGATGATTCCTTAGAACACGAGAA	Not Detected	Not Detected	Detected	Detected	Detected	Detected	Detected	Not Detected	Detected	Not Detected	Detected	Detected	Not Detected	Not Detected	Detected	Not Detected	Not Detected	Not Detected	Not Detected	Not Detected	-0.0702424	0.0729408	-0.050468	0.0477695	0.292865	3.54458	0.357385	-0.181677	0.257565	0.0573053
A_32_P426044	FAM47A	158724		1	22868	chrX:34149155-34149096	34149155	family with sequence similarity 47, member A	34149096	hs|Xp21.1	NM_203408	Hs.143268	Homo sapiens family with sequence similarity 47, member A (FAM47A), mRNA [NM_203408]	-	chrX	NM_203408	ENST00000613251	THC2480835	AACCTCCCGACACTAGTCAGGTGTCCAATCTCCTACTATACATACTGAAAGTGCTGGATT	Compromised	Compromised	Compromised	Compromised	Compromised	Compromised	Not Detected	Detected	Compromised	Compromised	Compromised	Compromised	Compromised	Compromised	Compromised	Compromised	Detected	Compromised	Not Detected	Compromised	0.0058105	-0.00285506	-0.00302005	6.50883e-05	-0.00320458	-0.00256181	0.00756168	4.00131	-0.00245571	0.00276041
A_33_P3212356	FAM163B	642968		1	27593	chr9:136444203-136444144	136444203	family with sequence similarity 163, member B	136444144	hs|9q34.2	NM_001080515	Hs.741379	Homo sapiens family with sequence similarity 163, member B (FAM163B), mRNA [NM_001080515]	-	chr9	NM_001080515	ENST00000496132		CGCCTCTCAGCCATGCGGGAGGCCTTCGCCAGGAGCCGCAGCATCAGCACCGACGTGTGA	Compromised	Compromised	Not Detected	Not Detected	Compromised	Compromised	Not Detected	Detected	Compromised	Not Detected	Not Detected	Not Detected	Not Detected	Not Detected	Not Detected	Not Detected	Detected	Not Detected	Detected	Not Detected	-0.115029	-0.123694	0.359498	-0.120774	-0.124044	-0.123401	1.57287	2.66444	-0.123295	0.894985
A_33_P3386716	PPP1R15B	84919	20	1	19598	chr1:204372653-204372594	204372653	protein phosphatase 1, regulatory subunit 15B	204372594	hs|1q32.1	NM_032833	Hs.304376	Homo sapiens protein phosphatase 1, regulatory subunit 15B (PPP1R15B), mRNA [NM_032833]	-	chr1	NM_032833	ENST00000367188	THC2492081	GGGACTAGAAGACTCTAAATTGGCTTCTACAGATCAATAATTTAAATGTAACTAGTTGGG	Detected	Detected	Detected	Detected	Detected	Detected	Detected	Detected	Detected	Detected	Detected	Detected	Detected	Detected	Detected	Detected	Detected	Detected	Detected	Detected	0.208428	0.0518999	-0.280085	0.0197563	1.05338	1.11684	0.792109	1.0176	0.300868	-0.0138206
A_32_P104000	DCUN1D3	123879	20	1	21159	chr16:20869555-20869496	20869555	DCN1, defective in cullin neddylation 1, domain containing 3	20869496	hs|16p12.3	NM_173475	Hs.101007	Homo sapiens DCN1, defective in cullin neddylation 1, domain containing 3 (DCUN1D3), mRNA [NM_173475]	-	chr16	NM_173475	ENST00000324344	THC2473588	GGTTTCAGTTAGAGGGTCCTCCTGTTATTTTTCCATTTAAAAAGTATGTCCTCATAAAAC	Detected	Detected	Detected	Detected	Detected	Detected	Detected	Detected	Detected	Detected	Detected	Detected	Detected	Detected	Detected	Detected	Detected	Detected	Detected	Detected	0.012167	0.0223331	-0.00349998	-0.0309982	0.971481	1.00878	0.921525	1.07599	-0.0623455	0.166435
A_23_P142096	GPR32	2854		1	2611	chr19:51274664-51274723	51274723	G protein-coupled receptor 32	51274664	hs|19q13.33	NM_001506	Hs.515555	Homo sapiens G protein-coupled receptor 32 (GPR32), mRNA [NM_001506]	+	chr19	NM_001506	ENST00000270590	THC2480357	GTCCCCGTTTAACGTGGTGCTGTTGGTCCATCTGTGGCGACGGGTGATGCTCAAGGAAAT	Compromised	Compromised	Not Detected	Not Detected	Detected	Compromised	Not Detected	Not Detected	Compromised	Not Detected	Not Detected	Not Detected	Not Detected	Compromised	Not Detected	Not Detected	Not Detected	Not Detected	Compromised	Not Detected	-0.0286138	-0.0372794	-0.0374444	0.103338	2.86082	-0.0369861	0.150578	1.00121	-0.03688	-0.0316639
A_33_P3303245	KIT	3815		1	3511	chr4:55569965-55570024	55570024	v-kit Hardy-Zuckerman 4 feline sarcoma viral oncogene homolog	55569965	hs|4q12	NM_001093772	Hs.479754	Homo sapiens v-kit Hardy-Zuckerman 4 feline sarcoma viral oncogene homolog (KIT), transcript variant 2, mRNA [NM_001093772]	+	chr4	NM_001093772	ENST00000288135	THC2618211	AGTTCAGCGAGAGTTAATGATTCTGGAGTGTTCATGTGTTATGCCAATAATACTTTTGGA	Compromised	Compromised	Compromised	Compromised	Compromised	Compromised	Compromised	Detected	Compromised	Compromised	Compromised	Compromised	Compromised	Compromised	Not Detected	Compromised	Compromised	Compromised	Not Detected	Compromised	0.0058105	-0.00285506	-0.00302005	6.50883e-05	-0.00320458	-0.00256181	-0.00638676	3.98341	-0.00245571	0.00276041
A_23_P360291	TAPBP	6892		0	6562	chr6:33272477-33272418	33272477	TAP binding protein (tapasin)	33272418	hs|6p21.32		Hs.370937	TAP binding protein (tapasin) [Source:HGNC Symbol;Acc:HGNC:11566] [ENST00000480730]	-	chr6	AF067286	ENST00000480730	THC2480658	GGTCTCTTAGGGAGGACAGTATGGACTGATTTCCCTATGCTCATTTCGTCCTCTTTCCCC	Compromised	Compromised	Not Detected	Not Detected	Detected	Detected	Not Detected	Not Detected	Not Detected	Not Detected	Not Detected	Detected	Not Detected	Not Detected	Not Detected	Not Detected	Detected	Not Detected	Detected	Detected	-0.40713	-0.415796	0.575793	0.247132	1.44983	1.30979	0.88868	0.318854	-0.415397	0.417191
A_23_P58706	SPINK13	153218		1	22669	chr5:147665702-147665761	147665761	serine peptidase inhibitor, Kazal type 13 (putative)	147665702	hs|5q32	NM_001040129	Hs.483771	Homo sapiens serine peptidase inhibitor, Kazal type 13 (putative) (SPINK13), mRNA [NM_001040129]	+	chr5	NM_001040129	ENST00000511106	THC2686421	CATCCCTATGCTGTACTTAAATGTCGAACAAAATGAGAGACAAAAATGAAGGAATCAAAC	Not Detected	Detected	Not Detected	Not Detected	Detected	Detected	Not Detected	Not Detected	Not Detected	Not Detected	Detected	Not Detected	Not Detected	Not Detected	Not Detected	Not Detected	Detected	Not Detected	Not Detected	Not Detected	-0.53004	1.14962	-0.53887	-0.0807085	1.53704	1.7845	-0.370692	1.0154	0.77868	-0.53309
A_33_P3424566	FLJ38717	401261	16	1	26850	chr6:42751842-42751901	42751901	FLJ38717 protein	42751842	hs|6p21.1	XR_250002	Hs.656652	PREDICTED: Homo sapiens FLJ38717 protein (FLJ38717), misc_RNA [XR_250002]	+	chr6	XR_250002		THC2479250	GGTGATGGGTTCCAGTTTTTTGAAACTTATTTTGTTGGCTTTCATATTACTTCAAATGGC	Detected	Detected	Detected	Detected	Detected	Detected	Detected	Detected	Detected	Detected	Detected	Detected	Detected	Detected	Detected	Not Detected	Not Detected	Detected	Not Detected	Not Detected	0.205075	-0.0797615	-0.0499434	-0.0753708	0.299092	0.0449414	0.00720119	3.5923	0.0557203	-0.115485
A_33_P3405459	C20orf195	79025	17	1	17434	chr20:62187956-62188015	62188015	chromosome 20 open reading frame 195	62187956	hs|20q13.33	NM_024059	Hs.197755	Homo sapiens chromosome 20 open reading frame 195 (C20orf195), mRNA [NM_024059]	+	chr20	NM_024059	ENST00000615526	THC2605887	CTCAGCCACTCTGTCTGAGAGATGATTTTCTAATATTTATCCACTAATAAAGAAGAGTGT	Not Detected	Detected	Detected	Detected	Detected	Detected	Detected	Detected	Detected	Not Detected	Detected	Detected	Detected	Detected	Detected	Not Detected	Detected	Detected	Detected	Detected	-0.214965	0.134019	-0.180842	0.261789	1.18778	1.38381	0.327527	1.03568	0.300872	-0.939812
A_23_P385790	FAM9C	171484		0	23250	chrX:13058981-13058922	13058981	family with sequence similarity 9, member C	13058922	hs|Xp22.2	NM_174901	Hs.667546	Homo sapiens family with sequence similarity 9, member C (FAM9C), mRNA [NM_174901]	-	chrX	NM_174901	ENST00000438997	THC2485315	AGAGCATCTTGCTGCAAAGAGAAAAAGGATTGAAAAGATTGCAAAAGCTTGCAGCGAAAT	Compromised	Compromised	Compromised	Compromised	Detected	Compromised	Compromised	Compromised	Compromised	Compromised	Compromised	Compromised	Compromised	Compromised	Compromised	Compromised	Compromised	Compromised	Compromised	Compromised	0.0058105	-0.00285506	-0.00302005	6.50883e-05	3.92768	-0.00256181	-0.00638676	0.0134063	-0.00245571	0.00276041
A_23_P201636	LAMC2	3918	20	1	3609	chr1:183213610-183213669	183213669	laminin, gamma 2	183213610	hs|1q25.3	NM_005562	Hs.591484	Homo sapiens laminin, gamma 2 (LAMC2), transcript variant 1, mRNA [NM_005562]	+	chr1	NM_005562	ENST00000264144	THC2463225	ACAGTGGTGACATAGTCTCTGCCCTCATAGAGTTGATTGTCTAGTGAGGAAGACAAGCAT	Detected	Detected	Detected	Detected	Detected	Detected	Detected	Detected	Detected	Detected	Detected	Detected	Detected	Detected	Detected	Detected	Detected	Detected	Detected	Detected	0.206638	-0.124183	-0.0260611	-0.0563931	1.29634	0.703743	1.08263	0.839759	0.0801349	-0.343348
A_23_P259580	TAPBP	6892	20	0	6561	chr6:33281029-33273141	33281029	TAP binding protein (tapasin)	33273141	hs|6p21.32	NM_172208	Hs.370937	Homo sapiens TAP binding protein (tapasin) (TAPBP), transcript variant 2, mRNA [NM_172208]	-	chr6	NM_172208	ENST00000437116	NP1186276	CTCAGCAGGAGCCTGTTCTCATCACCATGGCAACAGTGGTACTGACTGTCCTCACCCACA	Detected	Detected	Detected	Detected	Detected	Detected	Detected	Detected	Detected	Detected	Detected	Detected	Detected	Detected	Detected	Detected	Detected	Detected	Detected	Detected	0.0381956	0.0655685	-0.167384	0.0636196	1.13617	0.955858	0.92669	0.896808	-0.218136	-0.248405
A_33_P3243787	COL28A1	340267		0	25414	chr7:7398303-7398244	7398303	collagen, type XXVIII, alpha 1	7398244	hs|7p21.3	NM_001037763	Hs.491104	Homo sapiens collagen, type XXVIII, alpha 1 (COL28A1), mRNA [NM_001037763]	-	chr7	NM_001037763	ENST00000399429	THC2477866	CAGTGAAAAGGAATGTCAAGAAACCTGCATTCAAGGATGAGCAAGTAAATTGGCCTGTCT	Compromised	Compromised	Compromised	Compromised	Compromised	Detected	Not Detected	Not Detected	Compromised	Compromised	Compromised	Compromised	Not Detected	Compromised	Compromised	Detected	Compromised	Compromised	Compromised	Compromised	0.0058105	-0.00285506	-0.00302005	6.50883e-05	-0.00320458	2.73597	-0.00638676	1.17518	-0.00245571	0.00276041
A_23_P405129	LTBP2	4053		1	3732	chr14:74965511-74965452	74965511	latent transforming growth factor beta binding protein 2	74965452	hs|14q24.3	NM_000428	Hs.512776	Homo sapiens latent transforming growth factor beta binding protein 2 (LTBP2), mRNA [NM_000428]	-	chr14	NM_000428	ENST00000261978	THC2470474	TAACACTATTTGTCTAAAGAATGGGGAAAGAGAAGCGGTTGTCTGTTCACCTCATCCTTG	Compromised	Not Detected	Not Detected	Not Detected	Compromised	Compromised	Detected	Not Detected	Not Detected	Not Detected	Compromised	Not Detected	Not Detected	Not Detected	Compromised	Compromised	Not Detected	Compromised	Compromised	Compromised	-0.301238	0.407145	0.201076	-0.306983	-0.310253	-0.30961	2.96139	1.55306	-0.309504	-0.304288
A_24_P115774	BIRC2	329	20	1	319	chr11:102248391-102248450	102248450	baculoviral IAP repeat containing 2	102248391	hs|11q22.2	NM_001166	Hs.696238	Homo sapiens baculoviral IAP repeat containing 2 (BIRC2), transcript variant 1, mRNA [NM_001166]	+	chr11	NM_001166	ENST00000613397	THC2469420	GATACCATTTTGGTTAAAGGAAATGCTGCGGCCAACATCTTCAAAAACTGTCTAAAAGAA	Detected	Detected	Detected	Detected	Detected	Detected	Detected	Detected	Detected	Detected	Detected	Detected	Detected	Detected	Detected	Detected	Detected	Detected	Detected	Detected	0.240522	-0.254839	0.199774	-0.185459	1.26889	0.97431	1.01519	0.621737	-0.419375	-0.0740843
A_23_P20544	TPD52L3	89882		0	19884	chr9:6329752-6329811	6329811	tumor protein D52-like 3	6329752	hs|9p24.1	NM_033516	Hs.351815	Homo sapiens tumor protein D52-like 3 (TPD52L3), transcript variant 1, mRNA [NM_033516]	+	chr9	NM_033516	ENST00000344545	THC2472390	TATAGCTTTTGTAAAACTCGTTTGTTTTCAAAGGTCTGGACTAAGCAAAACAACAGTGTC	Not Detected	Compromised	Compromised	Compromised	Detected	Detected	Not Detected	Compromised	Compromised	Compromised	Not Detected	Compromised	Compromised	Compromised	Compromised	Compromised	Compromised	Compromised	Compromised	Compromised	0.525489	-0.176081	-0.176246	-0.173161	2.54091	1.54084	-0.048703	-0.15982	-0.175682	-0.170466
A_33_P3226050	GATSL3	652968	20	0	27947	chr22:30681182-30681123	30681182	GATS protein-like 3	30681123	hs|22q12.2	NM_001037666	Hs.444950	Homo sapiens GATS protein-like 3 (GATSL3), mRNA [NM_001037666]	-	chr22	NM_001037666	ENST00000407689	THC2493000	GGCCTCCAAGGAAAGTATTTTGACATCTCTCTCTCTTCTGTTTTTATTGACTTGTTAATA	Detected	Detected	Detected	Detected	Detected	Detected	Detected	Detected	Detected	Detected	Detected	Detected	Detected	Detected	Detected	Detected	Detected	Detected	Detected	Detected	0.0253468	0.124068	-0.181649	0.0322332	0.967078	1.2112	0.778199	0.916141	-0.423324	-0.928785
A_24_P131066	CD101	9398		1	8669	chr1:117568132-117568191	117568191	CD101 molecule	117568132	hs|1p13.1	NM_004258	Hs.654598	Homo sapiens CD101 molecule (CD101), transcript variant 1, mRNA [NM_004258]	+	chr1	NM_004258	ENST00000256652	THC2478451	AAGTAAGGTACGTGTCTCCAAAGTGTACTGGACCGAAAATGTGACTGAGCACAGAGAAGT	Not Detected	Compromised	Compromised	Compromised	Detected	Not Detected	Not Detected	Compromised	Compromised	Compromised	Detected	Not Detected	Not Detected	Compromised	Compromised	Compromised	Compromised	Compromised	Compromised	Compromised	1.13439	-0.379048	-0.379213	-0.376128	3.52609	1.09091	-0.38258	-0.362787	-0.378649	-0.373433
A_33_P3270218	USP42	84132		0	19032	chr7:6156457-6156516	6156516	ubiquitin specific peptidase 42	6156457	hs|7p22.1		Hs.31856	ubiquitin specific peptidase 42 [Source:HGNC Symbol;Acc:HGNC:20068] [ENST00000404008]	+	chr7	AK298164	ENST00000404008	THC2633001	TATCACTTTTGCGCTTAATGAAAGTAGGGTGTGGATGAAAACCCAGCACTAGCACCTGGA	Not Detected	Compromised	Not Detected	Not Detected	Detected	Not Detected	Not Detected	Compromised	Compromised	Not Detected	Compromised	Not Detected	Not Detected	Compromised	Compromised	Compromised	Not Detected	Compromised	Not Detected	Compromised	0.537349	-0.20636	-0.127549	-0.20344	1.82572	1.29845	0.937501	-0.190099	-0.205961	0.167919
A_33_P3228014	SCGB1D4	404552		1	26995	chr11:62063813-62063754	62063813	secretoglobin, family 1D, member 4	62063754	hs|11q12.3	NM_206998	Hs.473247	Homo sapiens secretoglobin, family 1D, member 4 (SCGB1D4), mRNA [NM_206998]	-	chr11	NM_206998	ENST00000358585	THC2482461	GATCTTCACTAAAAATTGTAAAGGTTTCAACACGTTGCTTTAATAAATCACTTGCCCTGC	Compromised	Not Detected	Compromised	Compromised	Detected	Detected	Not Detected	Compromised	Compromised	Not Detected	Compromised	Not Detected	Compromised	Compromised	Compromised	Compromised	Compromised	Compromised	Compromised	Compromised	-0.213108	0.653899	-0.221938	-0.218853	1.67524	2.58124	-0.179651	-0.205512	-0.221374	-0.216158
A_23_P78479	ZIM2	23619		1	11890	chr19:57286046-57285987	57286046	zinc finger, imprinted 2	57285987	hs|19q13.43	NM_015363	Hs.731875	Homo sapiens zinc finger, imprinted 2 (ZIM2), transcript variant 1, mRNA [NM_015363]	-	chr19	NM_015363	ENST00000599935	THC2678758	AGTCACAGCACACACTTTTCTCAACATTATTGGCTTCCTCCTAGAGTGTTGTGAGTGTGA	Not Detected	Not Detected	Not Detected	Detected	Detected	Not Detected	Compromised	Detected	Detected	Not Detected	Detected	Not Detected	Not Detected	Detected	Not Detected	Detected	Not Detected	Not Detected	Not Detected	Not Detected	-0.187803	-0.522527	-0.522691	1.23302	1.27603	0.872844	-0.526058	2.24846	1.22941	-0.516911
A_23_P106194	FOS	2353	20	1	2260	chr14:75748214-75748273	75748273	FBJ murine osteosarcoma viral oncogene homolog	75748214	hs|14q24.3	NM_005252	Hs.25647	Homo sapiens FBJ murine osteosarcoma viral oncogene homolog (FOS), mRNA [NM_005252]	+	chr14	NM_005252	ENST00000303562	THC2544585	AGAGGGTTCCTGTAGACCTAGGGAGGACCTTATCTGTGCGTGAAACACACCAGGCTGTGG	Detected	Detected	Detected	Detected	Detected	Detected	Detected	Detected	Detected	Detected	Detected	Detected	Detected	Detected	Detected	Detected	Detected	Detected	Detected	Detected	-0.648959	0.522885	-0.340033	0.466106	0.268043	1.11691	0.702621	1.77716	2.7639	2.30488
A_33_P3293918	SH2D3C	10044		1	9495	chr9:130500685-130500626	130500685	SH2 domain containing 3C	130500626	hs|9q34.11	NM_170600	Hs.306412	Homo sapiens SH2 domain containing 3C (SH2D3C), transcript variant 1, mRNA [NM_170600]	-	chr9	NM_170600	ENST00000314830		CCATCTCACTGTAAATAAGTCTCTGTTCTGTAAATAGATGTACAGAAGCCATGTTATTTC	Compromised	Compromised	Not Detected	Not Detected	Detected	Detected	Compromised	Compromised	Not Detected	Compromised	Compromised	Not Detected	Compromised	Not Detected	Compromised	Compromised	Not Detected	Compromised	Compromised	Compromised	0.0058105	-0.00285506	-0.00302005	6.50883e-05	2.00555	1.84644	-0.00638676	0.0134063	1.14701	0.00276041
A_23_P146486	DEC1	50514		1	13289	chr9:118164718-118164777	118164777	deleted in esophageal cancer 1	118164718	hs|9q33.1	NM_017418	Hs.148841	Homo sapiens deleted in esophageal cancer 1 (DEC1), mRNA [NM_017418]	+	chr9	NM_017418	ENST00000374016	THC2483720	ATAAGAATATATGAAAGAGTTTCCTCGGAGCATTCAACCGGGCTTCTTTGTAGGGTATGT	Not Detected	Compromised	Compromised	Compromised	Detected	Not Detected	Compromised	Not Detected	Compromised	Compromised	Compromised	Compromised	Compromised	Compromised	Compromised	Compromised	Not Detected	Compromised	Compromised	Compromised	0.955858	-0.319537	-0.319702	-0.316617	2.76606	0.989166	-0.323069	0.418115	-0.319138	-0.313922
A_23_P131263	MPP4	58538		0	16695	chr2:202509723-202509664	202509723	membrane protein, palmitoylated 4 (MAGUK p55 subfamily member 4)	202509664	hs|2q33.1	NM_033066	Hs.63085	Homo sapiens membrane protein, palmitoylated 4 (MAGUK p55 subfamily member 4) (MPP4), mRNA [NM_033066]	-	chr2	NM_033066	ENST00000359962	NP384664	GCAGCTGTGGTAGAAATATGAATAATGTTAGGTCACTGAGTATGAGAACCTTTCGCAGAT	Compromised	Not Detected	Not Detected	Compromised	Detected	Not Detected	Compromised	Compromised	Compromised	Compromised	Compromised	Not Detected	Compromised	Compromised	Compromised	Compromised	Not Detected	Compromised	Compromised	Compromised	-0.0838161	0.266025	-0.0926466	-0.0895615	3.81821	0.198907	-0.0960133	-0.0762203	-0.0920823	-0.0868661
A_23_P35092	IL19	29949		1	13173	chr1:207010307-207010366	207010366	interleukin 19	207010307	hs|1q32.1	NM_153758	Hs.661017	Homo sapiens interleukin 19 (IL19), transcript variant 1, mRNA [NM_153758]	+	chr1	NM_153758	ENST00000270218	THC2478786	CTAAGGACACCTTCCCAAATGTCACTATCCTGTCCACATTGGAGACTCTGCAGATCATTA	Compromised	Compromised	Not Detected	Not Detected	Not Detected	Detected	Not Detected	Compromised	Not Detected	Not Detected	Compromised	Not Detected	Not Detected	Compromised	Not Detected	Compromised	Not Detected	Not Detected	Not Detected	Compromised	0.0058105	-0.00285506	-0.00302005	6.50883e-05	0.455142	2.83258	0.540498	0.0134063	0.161978	0.00276041
A_23_P420831	TRIM10	10107	20	1	9577	chr6:30119937-30119878	30119937	tripartite motif containing 10	30119878	hs|6p22.1	NM_052828	Hs.709483	Homo sapiens tripartite motif containing 10 (TRIM10), transcript variant 2, mRNA [NM_052828]	-	chr6	NM_052828	ENST00000448645	THC2474017	TATGCTGCACTGCCTCATTCAGAGATAGATGCCTGCATGGGTCCTGGCGATTATTTTAAT	Detected	Detected	Detected	Detected	Detected	Detected	Detected	Detected	Detected	Detected	Detected	Detected	Detected	Detected	Detected	Detected	Detected	Detected	Detected	Detected	-0.417497	0.220591	-0.11869	0.315595	0.673616	1.32534	0.588747	1.22782	0.628565	-0.074347
A_33_P3243652	LOC100131831	100131831	20	0	28983	chr19:13950921-13950862	13950921	uncharacterized LOC100131831	13950862	hs|19p13.13		Hs.625909	Homo sapiens cDNA FLJ26174 fis, clone ADG03920. [AK129685]	-	chr19	AK129685		THC2704187	ATGGTTCCCCTATTTATAACAAGTGATTCAGCCCTCACTTACTCACCCCTTCCTGAGCCT	Detected	Detected	Detected	Detected	Detected	Detected	Detected	Detected	Detected	Detected	Detected	Detected	Detected	Detected	Detected	Detected	Detected	Detected	Detected	Detected	0.32589	-0.307903	0.0240178	-0.0420041	1.09121	0.822895	1.35517	0.54427	-0.306169	-0.153754
A_33_P3396404	CLLU1OS	574016		1	27463	chr12:92813946-92813887	92813946	chronic lymphocytic leukemia up-regulated 1 opposite strand	92813887	hs|12q22	NM_001025232	Hs.551199	Homo sapiens chronic lymphocytic leukemia up-regulated 1 opposite strand (CLLU1OS), mRNA [NM_001025232]	-	chr12	NM_001025232	ENST00000378487	NP1395021	GTAAACGAGACTTTGACATTGTTAGCAGGCCCATCTGTTTGCTTTTCTTAAATAAAATGT	Compromised	Compromised	Compromised	Compromised	Detected	Not Detected	Compromised	Compromised	Compromised	Compromised	Compromised	Not Detected	Compromised	Compromised	Compromised	Compromised	Compromised	Compromised	Compromised	Compromised	0.0058105	-0.00285506	-0.00302005	6.50883e-05	3.54082	0.262844	-0.00638676	0.0134063	-0.00245571	0.00276041
A_24_P15586	THAP5	168451		0	23148	chr7:108203551-108203492	108203551	THAP domain containing 5	108203492	hs|7q31.1	NM_182529	Hs.707689	Homo sapiens THAP domain containing 5 (THAP5), transcript variant 2, mRNA [NM_182529]	-	chr7	NM_182529	ENST00000415914	THC2497041	GCTAAACTTTCTGTATTTATACAGTTAAACTTATAAACCAAAAATTTTAATGAGGTTAAT	Not Detected	Not Detected	Compromised	Compromised	Detected	Detected	Compromised	Compromised	Detected	Compromised	Not Detected	Compromised	Compromised	Compromised	Compromised	Compromised	Compromised	Compromised	Compromised	Compromised	0.227748	0.162417	-0.196625	-0.19354	1.29607	2.89068	-0.199991	-0.180198	2.54237	-0.190844
A_23_P60990	C2orf54	79919		1	18025	chr2:241826137-241826078	241826137	chromosome 2 open reading frame 54	241826078	hs|2q37.3	NM_024861	Hs.193745	Homo sapiens chromosome 2 open reading frame 54 (C2orf54), transcript variant 2, mRNA [NM_024861]	-	chr2	NM_024861	ENST00000307486	THC2477616	AAATGCTGTATATTTGGTTTTGAAAAAATGAATGTGCTGGGTATACACAGCAGAAAGGGT	Compromised	Compromised	Compromised	Not Detected	Compromised	Compromised	Compromised	Compromised	Compromised	Compromised	Compromised	Compromised	Not Detected	Not Detected	Compromised	Compromised	Compromised	Compromised	Compromised	Compromised	-0.187714	-0.196379	-0.196544	0.580637	-0.196729	-0.196086	-0.199911	4.39671	-0.19598	-0.190764
A_33_P3863935	CFL1P1	142913		1	22005	chr10:89605232-89605291	89605291	cofilin 1 (non-muscle) pseudogene 1	89605232	hs|10q23.31	NR_028492	Hs.369431	Homo sapiens cofilin 1 (non-muscle) pseudogene 1 (CFL1P1), non-coding RNA [NR_028492]	+	chr10		ENST00000438248	THC2486844	GACATTATTGTACACTACTGTAAACTGCATAAACACTGCACACTAGGCTACAATTTATGA	Compromised	Compromised	Compromised	Not Detected	Compromised	Compromised	Compromised	Detected	Not Detected	Not Detected	Compromised	Not Detected	Not Detected	Compromised	Compromised	Compromised	Not Detected	Detected	Compromised	Compromised	0.0058105	-0.00285506	-0.00302005	6.50883e-05	-0.00320458	-0.00256181	-0.00638676	3.806	-0.00245571	0.00276041
A_23_P214208	CNR1	1268		1	1219	chr6:88850041-88849982	88850041	cannabinoid receptor 1 (brain)	88849982	hs|6q15	NM_033181	Hs.75110	Homo sapiens cannabinoid receptor 1 (brain) (CNR1), transcript variant 2, mRNA [NM_033181]	-	chr6	NM_033181	ENST00000369499	THC2631243	TGTACTAGGCCTACTGGGGATCAGAGTTCCCAAGAAAGGAAACCTTTTCTTGTATCTGGA	Compromised	Compromised	Compromised	Compromised	Compromised	Detected	Compromised	Compromised	Compromised	Compromised	Compromised	Compromised	Compromised	Compromised	Compromised	Compromised	Not Detected	Compromised	Compromised	Compromised	0.0058105	-0.00285506	-0.00302005	6.50883e-05	-0.00320458	3.78574	-0.00638676	0.0134063	-0.00245571	0.00276041
A_33_P3226060	TMEM178B	100507421		0	29402	chr7:141170527-141170586	141170586	transmembrane protein 178B	141170527	hs|7q34	NM_001195278	Hs.283851	Homo sapiens transmembrane protein 178B (TMEM178B), mRNA [NM_001195278]	+	chr7		ENST00000610315		CAACCTGTCCCGAGGACCAACTACCCTAAATCCAGACCCGAGAATGGGACAGTGTGCTAA	Compromised	Compromised	Compromised	Not Detected	Detected	Compromised	Not Detected	Compromised	Compromised	Not Detected	Compromised	Not Detected	Not Detected	Compromised	Compromised	Compromised	Not Detected	Compromised	Compromised	Not Detected	-0.0285175	-0.037183	-0.037348	0.103049	3.85105	-0.0368898	-0.0122042	-0.0209217	-0.0367837	-0.0315676
A_23_P100583	LPO	4025		1	3708	chr17:56345363-56345422	56345422	lactoperoxidase	56345363	hs|17q22	NM_006151	Hs.234742	Homo sapiens lactoperoxidase (LPO), transcript variant 1, mRNA [NM_006151]	+	chr17	NM_006151	ENST00000582328	THC2638292	CGCTGCACAGGAAAGTTCCCTTTGGTCCACAGGGCCATTTCAAGCAAGTTCAATGACCTG	Compromised	Compromised	Not Detected	Not Detected	Detected	Compromised	Not Detected	Compromised	Compromised	Not Detected	Compromised	Not Detected	Not Detected	Compromised	Not Detected	Not Detected	Not Detected	Compromised	Compromised	Compromised	-0.151481	-0.160146	0.468853	-0.157226	2.90272	-0.159853	1.17659	-0.143885	-0.159747	-0.154531
A_33_P3296497	PTPRK	5796	16	0	5397	chr6:128812937-128812878	128812937	protein tyrosine phosphatase, receptor type, K	128812878	hs|6q22.33	XM_006725022	Hs.155919	protein tyrosine phosphatase, receptor type, K [Source:HGNC Symbol;Acc:HGNC:9674] [ENST00000495748]	-	chr6	XM_006725022	ENST00000495748	THC2762226	CCATTCGCCATCTATCACGCACACAGAACCCTGGCCAGGATCATGAAGGGCGATTGAAAA	Detected	Detected	Not Detected	Detected	Detected	Detected	Detected	Detected	Detected	Detected	Detected	Detected	Detected	Not Detected	Not Detected	Detected	Not Detected	Detected	Detected	Detected	0.597945	0.412812	-0.69682	-0.313937	1.38985	0.522133	0.69298	1.15679	0.63647	0.236018
A_23_P47464	OR5AP2	338675		1	25234	chr11:56409501-56409442	56409501	olfactory receptor, family 5, subfamily AP, member 2	56409442	hs|11q12.1	NM_001002925	Hs.449692	Homo sapiens olfactory receptor, family 5, subfamily AP, member 2 (OR5AP2), mRNA [NM_001002925]	-	chr11	NM_001002925	ENST00000302981	THC2755479	CCAGTTCTCGTGTCTGGGAGAATTTGCTTTTTGCTAATAGCTACCTCCTTCTTAGCAGGT	Compromised	Compromised	Compromised	Not Detected	Not Detected	Detected	Compromised	Not Detected	Not Detected	Not Detected	Compromised	Not Detected	Not Detected	Compromised	Detected	Compromised	Compromised	Compromised	Compromised	Compromised	0.0058105	-0.00285506	-0.00302005	6.50883e-05	0.845003	1.65689	-0.00638676	1.24837	0.147704	0.00276041
A_33_P3409269	FLT4	2324		0	2238	chr5:180046720-180046661	180046720	fms-related tyrosine kinase 4	180046661	hs|5q35.3			fms-related tyrosine kinase 4 [Source:HGNC Symbol;Acc:HGNC:3767] [ENST00000507059]	-	chr5	AB209637	ENST00000507059	NP1473093	TTTCGGCATCCACAAGGGCAGCAGCTGTGACACCGTGGCCGTGAAAATGCTGAAAGGTGT	Compromised	Not Detected	Compromised	Compromised	Not Detected	Compromised	Detected	Compromised	Compromised	Compromised	Not Detected	Not Detected	Compromised	Compromised	Compromised	Compromised	Compromised	Not Detected	Compromised	Compromised	-0.0779884	0.248542	-0.0868189	-0.0837338	-0.0870035	-0.0863607	3.97799	-0.0703926	-0.0862546	-0.0810385
A_23_P419107	TCP11L2	255394		1	24177	chr12:106740236-106740295	106740295	t-complex 11, testis-specific-like 2	106740236	hs|12q23.3	NM_152772	Hs.696047	Homo sapiens t-complex 11, testis-specific-like 2 (TCP11L2), transcript variant 1, mRNA [NM_152772]	+	chr12	NM_152772	ENST00000299045	THC2475582	AAATATACTTCGAAAGCTGCTCTTCAATGAGGAAGCCATGGGGAAGGTAGATGCTTCACC	Not Detected	Not Detected	Not Detected	Not Detected	Detected	Not Detected	Not Detected	Compromised	Not Detected	Not Detected	Not Detected	Not Detected	Not Detected	Not Detected	Not Detected	Not Detected	Not Detected	Compromised	Not Detected	Not Detected	0.343816	-0.115524	-0.115689	-0.112603	2.8715	0.60811	0.352488	-0.0992622	0.663209	-0.109908
A_24_P109176	ZC3H12D	340152		0	25402	chr6:149783073-149783014	149783073	zinc finger CCCH-type containing 12D	149783014	hs|6q25.1	NM_207360	Hs.632618	Homo sapiens zinc finger CCCH-type containing 12D (ZC3H12D), mRNA [NM_207360]	-	chr6	NM_207360	ENST00000462655	THC2763466	AATCAAGCTGGCTGTTGACTGGTTCAGGGACAGAGGACACACCTACATCAAAGTTTTTGT	Not Detected	Not Detected	Compromised	Compromised	Detected	Detected	Compromised	Compromised	Not Detected	Compromised	Detected	Not Detected	Compromised	Compromised	Compromised	Not Detected	Compromised	Compromised	Compromised	Compromised	0.497838	0.0693791	-0.285151	-0.282066	2.89627	1.38347	-0.288518	-0.268725	0.625143	-0.279371
A_23_P87727	CAPZA3	93661		1	20422	chr12:18891656-18891715	18891715	capping protein (actin filament) muscle Z-line, alpha 3	18891656	hs|12p12.3	NM_033328	Hs.131288	Homo sapiens capping protein (actin filament) muscle Z-line, alpha 3 (CAPZA3), mRNA [NM_033328]	+	chr12	NM_033328	ENST00000317658	THC2477121	ATAGCTTGCATTGAAGATCACAACTATGAAACAGGAGAGTGCTGGAACGGACTTTGGAAA	Compromised	Compromised	Compromised	Compromised	Compromised	Detected	Not Detected	Compromised	Compromised	Compromised	Detected	Compromised	Compromised	Not Detected	Compromised	Compromised	Compromised	Compromised	Compromised	Compromised	0.0058105	-0.00285506	-0.00302005	6.50883e-05	-0.00320458	3.71731	-0.00638676	0.0134063	-0.00245571	0.00276041
A_32_P14762	OOEP	441161		1	27230	chr6:74078413-74078354	74078413	oocyte expressed protein	74078354	hs|6q13	NM_001080507	Hs.671212	Homo sapiens oocyte expressed protein (OOEP), mRNA [NM_001080507]	-	chr6	NM_001080507		THC2629968	TCCTTTTTCCTGTGTCTTGATGGATTGTGGTTTATTTTGTTGCAAGAGTGAGTTTGAACT	Compromised	Compromised	Compromised	Compromised	Detected	Compromised	Compromised	Compromised	Compromised	Compromised	Compromised	Compromised	Compromised	Compromised	Compromised	Compromised	Compromised	Compromised	Compromised	Compromised	0.0058105	-0.00285506	-0.00302005	6.50883e-05	3.68807	-0.00256181	-0.00638676	0.0134063	-0.00245571	0.00276041
A_33_P3281741	RFX8	731220		1	28386	chr2:102022465-102022406	102022465	RFX family member 8, lacking RFX DNA binding domain	102022406	hs|2q11.2	NM_001145664	Hs.662488	Homo sapiens RFX family member 8, lacking RFX DNA binding domain (RFX8), mRNA [NM_001145664]	-	chr2	NM_001145664	ENST00000428343	THC2486791	TGGAATCTTCTTCTCACTGCTGTAAGCAAAGCCATGACCCTCTGCCACAGAGATAGTTTT	Not Detected	Not Detected	Not Detected	Detected	Detected	Not Detected	Detected	Not Detected	Not Detected	Not Detected	Not Detected	Not Detected	Detected	Not Detected	Detected	Not Detected	Detected	Not Detected	Detected	Detected	0.00936079	-0.202586	-0.025619	0.218843	3.13513	-0.0702529	0.693134	-0.0711207	0.0777874	0.0993576
A_33_P3383149	ZCWPW2	152098		1	22614	chr3:28566492-28566551	28566551	zinc finger, CW type with PWWP domain 2	28566492	hs|3p24.1	XR_245097	Hs.659030	zinc finger, CW type with PWWP domain 2 [Source:HGNC Symbol;Acc:HGNC:23574] [ENST00000383768]	+	chr3	XR_245097	ENST00000383768	THC2477357	CCTTTGTTCAAAAATGGATAACTTAAAATGGCTGGCCAAGCTATTATAATTCTCAGAGGT	Not Detected	Not Detected	Not Detected	Not Detected	Not Detected	Not Detected	Compromised	Detected	Not Detected	Not Detected	Not Detected	Not Detected	Not Detected	Not Detected	Not Detected	Not Detected	Not Detected	Not Detected	Not Detected	Not Detected	0.155249	0.0315461	-0.417156	0.230361	-0.0180664	0.676707	-0.420523	3.44372	0.617625	-0.169381
A_33_P3279831	PNRC1	10957	20	0	10518	chr6:89793857-89793916	89793916	proline-rich nuclear receptor coactivator 1	89793857	hs|6q15	NM_006813	Hs.75969	Homo sapiens proline-rich nuclear receptor coactivator 1 (PNRC1), mRNA [NM_006813]	+	chr6	NM_006813	ENST00000336032	THC2504117	ACCAAAACAGGGAGCTGATGGCAGTACACTTAAAAACGCTCCTCAAAGTTCAAACTTAGA	Detected	Detected	Detected	Detected	Detected	Detected	Detected	Detected	Detected	Detected	Detected	Detected	Detected	Detected	Detected	Detected	Detected	Detected	Detected	Detected	-0.345753	0.0613804	0.00657463	0.277796	0.725872	1.2237	0.70173	1.0291	0.0748158	-0.194774
A_33_P3225562	CYP2G1P	22952		0	11106	chr19:41406354-41406413	41406413	cytochrome P450, family 2, subfamily G, polypeptide 1 pseudogene	41406354	hs|19q13.2	NR_040249	Hs.738699	Homo sapiens cytochrome P450, family 2, subfamily G, polypeptide 1 pseudogene (CYP2G1P), non-coding RNA [NR_040249]	+	chr19	NR_040249	ENST00000252909	THC2483919	TTCATGTTGTCCCTTTTTGTGTGTGCTCTGATTTTGACCAAAATGTAGTCTAAAATCCTT	Compromised	Compromised	Compromised	Compromised	Compromised	Compromised	Compromised	Detected	Compromised	Compromised	Compromised	Compromised	Compromised	Compromised	Compromised	Compromised	Compromised	Compromised	Compromised	Compromised	0.0058105	-0.00285506	-0.00302005	6.50883e-05	-0.00320458	-0.00256181	-0.00638676	3.68017	-0.00245571	0.00276041
A_33_P3305770	NBR1	4077		0	3761	chr17:41361592-41361651	41361651	neighbor of BRCA1 gene 1	41361592	hs|17q21.31	NM_001291571	Hs.277721	Homo sapiens neighbor of BRCA1 gene 1 (NBR1), transcript variant 4, mRNA [NM_001291571]	+	chr17	NM_001291571		THC2489075	TGTCATTCCTTCATCTGGCCAAAAAATGCTTCTTCCTGAAAGCCCCGAGTGAAGCATTCT	Compromised	Not Detected	Not Detected	Detected	Not Detected	Detected	Not Detected	Detected	Detected	Not Detected	Not Detected	Not Detected	Not Detected	Detected	Not Detected	Not Detected	Not Detected	Not Detected	Not Detected	Not Detected	-0.720225	0.521336	-0.623495	0.822384	0.438972	1.31426	0.211378	1.6991	1.87099	-0.498184
A_23_P314712	CABYR	26256	19	1	12472	chr18:21739982-21741487	21741487	calcium binding tyrosine-(Y)-phosphorylation regulated	21739982	hs|18q11.2	NM_012189	Hs.511983	Homo sapiens calcium binding tyrosine-(Y)-phosphorylation regulated (CABYR), transcript variant 1, mRNA [NM_012189]	+	chr18	NM_012189	ENST00000582229	THC2609383	AGGTAACCGTGACTACTGCTCACAAACGTCGCAAAGCAGAAACTGAAAACTGATCCAGAA	Not Detected	Detected	Detected	Detected	Detected	Detected	Detected	Detected	Detected	Detected	Detected	Detected	Detected	Detected	Detected	Detected	Detected	Detected	Detected	Detected	-0.424872	0.1358	-0.213862	0.502934	1.53258	0.673994	0.15333	1.30314	1.25126	0.905995
A_24_P355967	HTR2A	3356		1	3124	chr13:47407996-47407937	47407996	5-hydroxytryptamine (serotonin) receptor 2A, G protein-coupled	47407937	hs|13q14.2	NM_000621	Hs.72630	Homo sapiens 5-hydroxytryptamine (serotonin) receptor 2A, G protein-coupled (HTR2A), transcript variant 1, mRNA [NM_000621]	-	chr13	NM_000621	ENST00000542664	THC2477265	AGCAGGTGACTTTCCTATGACACTCATCAGGTAAACTGATGCTTTCAGATCCATCGGTTT	Compromised	Compromised	Compromised	Compromised	Compromised	Detected	Not Detected	Compromised	Compromised	Compromised	Compromised	Compromised	Compromised	Compromised	Compromised	Not Detected	Compromised	Compromised	Compromised	Compromised	0.0058105	-0.00285506	-0.00302005	6.50883e-05	-0.00320458	3.63623	0.0135682	0.0134063	-0.00245571	0.00276041
A_33_P3683351	LOC284240	284240		1	24682	chr18:77348932-77348991	77348991	uncharacterized LOC284240	77348932	hs|18q23	XR_248506	Hs.448912	PREDICTED: Homo sapiens uncharacterized LOC284240 (LOC284240), misc_RNA [XR_248506]	+	chr18	XR_248506	ENST00000589723	THC2656695	TTGGACTCGGCCTTGAAATTAGTTCATGGCAACCCAGGCACACATCGCGCTGGGAAGCCA	Compromised	Compromised	Compromised	Not Detected	Compromised	Not Detected	Detected	Compromised	Compromised	Compromised	Not Detected	Not Detected	Detected	Not Detected	Compromised	Not Detected	Not Detected	Not Detected	Compromised	Compromised	0.0058105	-0.00285506	-0.00302005	6.50883e-05	-0.00320458	1.76768	1.87837	0.0134063	-0.00245571	0.00276041
A_23_P52647	EHD1	10938	20	1	10487	chr11:64620221-64620181	64620221	EH-domain containing 1	64620181	hs|11q13.1	NM_006795	Hs.523774	Homo sapiens EH-domain containing 1 (EHD1), transcript variant 2, mRNA [NM_006795]	-	chr11	NM_006795	ENST00000359393	THC2545796	GAACTGGCCTTGTTCTCCTAGCCCGTCACTCCATACAGTATTAGGTGAGGATGGATGCGG	Detected	Detected	Detected	Detected	Detected	Detected	Detected	Detected	Detected	Detected	Detected	Detected	Detected	Detected	Detected	Detected	Detected	Detected	Detected	Detected	0.010788	-0.0711756	-0.0464811	0.106869	1.07326	0.848151	0.912701	0.812817	-0.207134	-0.224525
A_24_P339944	PDGFB	5155		1	4725	chr22:39620158-39620099	39620158	platelet-derived growth factor beta polypeptide	39620099	hs|22q13.1	NM_002608	Hs.1976	Homo sapiens platelet-derived growth factor beta polypeptide (PDGFB), transcript variant 1, mRNA [NM_002608]	-	chr22	NM_002608	ENST00000331163	NP1151998	AGACTGTGGTAGGGGCAGGGAGGCAACACTGCTGTCCACATGACCTCCATTTCCCAAAGT	Not Detected	Not Detected	Detected	Not Detected	Detected	Detected	Detected	Not Detected	Not Detected	Detected	Not Detected	Detected	Detected	Not Detected	Detected	Detected	Detected	Not Detected	Not Detected	Not Detected	0.0231924	-0.648063	0.462195	0.162675	0.794017	0.709909	1.6022	0.538316	-0.20341	0.693701
A_24_P742352	LINC00442	348021		1	25694	chr13:19586642-19586699	19586699	long intergenic non-protein coding RNA 442	19586642	hs|13q12.11	NR_026852	Hs.314114	Homo sapiens long intergenic non-protein coding RNA 442 (LINC00442), long non-coding RNA [NR_026852]	+	chr13	NR_026852		THC2601629	GGGCCTCACCTACATCACATCAGATGCATTAAATATATTAAAAAGCATTCACATCTCAAA	Compromised	Not Detected	Not Detected	Not Detected	Not Detected	Detected	Not Detected	Compromised	Compromised	Not Detected	Not Detected	Not Detected	Not Detected	Compromised	Detected	Not Detected	Not Detected	Not Detected	Not Detected	Not Detected	-0.0351589	-0.0438244	0.119887	-0.0409043	-0.044174	3.58714	0.125589	-0.0275631	-0.0434251	-0.038209
A_23_P1473	PRF1	5551		1	5125	chr10:72357988-72357929	72357988	perforin 1 (pore forming protein)	72357929	hs|10q22.1	NM_005041	Hs.2200	Homo sapiens perforin 1 (pore forming protein) (PRF1), transcript variant 1, mRNA [NM_005041]	-	chr10	NM_005041	ENST00000441259	THC2462167	TGTGATCAGGCTCCCAAGTCTGGTTCCCATGAGGTGAGATGCAACCTGAATCATGGCCAC	Compromised	Compromised	Not Detected	Compromised	Compromised	Compromised	Not Detected	Detected	Compromised	Not Detected	Compromised	Not Detected	Not Detected	Compromised	Compromised	Compromised	Not Detected	Not Detected	Not Detected	Compromised	0.0058105	-0.00285506	-0.00302005	6.50883e-05	-0.00320458	-0.00256181	0.823361	2.82194	-0.00245571	0.00276041
A_24_P6370	C1orf110	339512		1	25323	chr1:162824211-162824152	162824211	chromosome 1 open reading frame 110	162824152	hs|1q23.3	NM_178550	Hs.407631	Homo sapiens chromosome 1 open reading frame 110 (C1orf110), mRNA [NM_178550]	-	chr1	NM_178550	ENST00000367910	THC2490752	TGCTGGCAAAACGGCATAGCTATTCTCTCTGTTTTAGTTTGATATATAGTAGTGGTAGGA	Compromised	Compromised	Not Detected	Compromised	Not Detected	Detected	Not Detected	Compromised	Compromised	Compromised	Detected	Compromised	Not Detected	Not Detected	Not Detected	Not Detected	Compromised	Compromised	Compromised	Compromised	0.0058105	-0.00285506	-0.00302005	6.50883e-05	0.539377	3.08677	-0.00638676	0.0134063	-0.00245571	0.00276041
A_33_P3405591	LOC101929106	101929106		1	29633	chr3:186914937-186914878	186914937	uncharacterized LOC101929106	186914878	hs|3q27.3	NR_110052	Hs.640145	Homo sapiens uncharacterized LOC101929106 (LOC101929106), long non-coding RNA [NR_110052]	-	chr3	NR_110052		THC2489689	GGGAGATGTAAATTTGTTAGTAGATGGAGCAATAATAATAAACTCTCTCTCGGCTTCCCC	Compromised	Compromised	Not Detected	Not Detected	Compromised	Detected	Not Detected	Compromised	Detected	Not Detected	Compromised	Not Detected	Not Detected	Not Detected	Not Detected	Not Detected	Not Detected	Not Detected	Not Detected	Not Detected	-0.0318253	-0.0404909	0.109887	-0.0375707	-0.0408404	3.68572	0.00749755	-0.0242295	3.96367	-0.0348754
A_23_P146325	ASAP1-IT1	29065	20	1	12993	chr8:131307736-131307677	131307736	ASAP1 intronic transcript 1 (non-protein coding)	131307677	hs|8q24.21	NR_002765	Hs.639318	Homo sapiens ASAP1 intronic transcript 1 (non-protein coding) (ASAP1-IT1), long non-coding RNA [NR_002765]	-	chr8	NR_002765		THC2490392	TGGAAAGTGAAGTGAAGGATTTTTGTCATACAGCCAGTAAGTGCCAGAACTGACTTGAAC	Detected	Detected	Detected	Detected	Detected	Detected	Detected	Detected	Detected	Detected	Detected	Detected	Detected	Detected	Detected	Detected	Detected	Detected	Detected	Detected	-0.125638	0.4677	-0.0387855	-0.303276	1.26818	0.959877	0.545682	0.847852	0.902603	1.12136
A_24_P924836	CRYZL1	9946		0	9395	chr21:35013522-35012473	35013522	crystallin, zeta (quinone reductase)-like 1	35012473	hs|21q22.11		Hs.352671	Homo sapiens crystallin, zeta (quinone reductase)-like 1, mRNA (cDNA clone IMAGE:3632782), partial cds. [BC022827]	-	chr21	BC022827			TTCATTATGCTAAACGGCGGAATCATCTGGAGCGAGATACCCAATGAACTACATTGAGCT	Compromised	Not Detected	Not Detected	Not Detected	Compromised	Detected	Not Detected	Compromised	Not Detected	Not Detected	Not Detected	Not Detected	Not Detected	Not Detected	Not Detected	Not Detected	Not Detected	Not Detected	Not Detected	Not Detected	-0.0806653	-0.0893309	-0.0894959	0.259492	-0.0896804	3.8624	-0.0797813	-0.0730696	-0.0889316	0.123371
A_23_P144916	GFPT2	9945	20	1	9392	chr5:179727826-179727767	179727826	glutamine-fructose-6-phosphate transaminase 2	179727767	hs|5q35.3	NM_005110	Hs.696497	Homo sapiens glutamine-fructose-6-phosphate transaminase 2 (GFPT2), mRNA [NM_005110]	-	chr5	NM_005110	ENST00000253778	THC2710050	CATAGTAAAACAGCTTGAAATATCCCATGCAAGAGAGTAGTTTCAAGTGGGCAACTCTGC	Detected	Detected	Detected	Detected	Detected	Detected	Detected	Detected	Detected	Detected	Detected	Detected	Detected	Detected	Detected	Detected	Detected	Detected	Detected	Detected	-0.215608	0.117217	0.105521	-0.00712967	1.15345	0.906896	1.01547	0.543406	-0.610456	-0.248796
A_33_P3267460	RFX3	5991		0	5596	chr9:3346727-3346668	3346727	regulatory factor X, 3 (influences HLA class II expression)	3346668	hs|9p24.2	NM_001282117	Hs.136829	Homo sapiens regulatory factor X, 3 (influences HLA class II expression) (RFX3), transcript variant 4, mRNA [NM_001282117]	-	chr9	NM_001282117	ENST00000381984	THC2758988	TCTATCCCGCTCAGGTGCAGTATGTGGAAGGAAGCGATACTGTCTATACCAATGGAGCAA	Compromised	Compromised	Not Detected	Compromised	Detected	Compromised	Not Detected	Compromised	Compromised	Not Detected	Compromised	Compromised	Compromised	Not Detected	Compromised	Compromised	Compromised	Compromised	Not Detected	Detected	-0.094794	-0.10346	0.298794	-0.100539	3.9068	-0.103166	-0.106991	-0.0871983	-0.10306	0.137263
A_23_P24031	TLX1	3195		1	2989	chr10:102896585-102896644	102896644	T-cell leukemia homeobox 1	102896585	hs|10q24.31	NM_005521	Hs.89583	Homo sapiens T-cell leukemia homeobox 1 (TLX1), transcript variant 1, mRNA [NM_005521]	+	chr10	NM_005521	ENST00000467928	THC2479359	TCTTCGCCCTGCAGAATCTGCAGCCGTGGTCTGACGACTCGACCAAAATCACTAGCGTCA	Compromised	Compromised	Not Detected	Not Detected	Detected	Compromised	Not Detected	Compromised	Compromised	Not Detected	Compromised	Not Detected	Compromised	Compromised	Compromised	Not Detected	Detected	Not Detected	Not Detected	Compromised	-0.024853	-0.0335186	0.0889697	-0.0305984	2.60583	-0.0332253	1.0503	-0.0172572	-0.0331192	-0.0279031
A_23_P312999	C4orf22	255119		1	24155	chr4:81284032-81504299	81504299	chromosome 4 open reading frame 22	81284032	hs|4q21.21	NM_152770	Hs.527104	Homo sapiens chromosome 4 open reading frame 22 (C4orf22), transcript variant 2, mRNA [NM_152770]	+	chr4	NM_152770	ENST00000503883	NP842592	AGCAAAAGACGCTAACAAGTGCTGGTAAAGACCTACAAGATAATTTTCTGACGGCCCTGG	Compromised	Not Detected	Compromised	Compromised	Detected	Not Detected	Compromised	Compromised	Compromised	Not Detected	Not Detected	Compromised	Compromised	Compromised	Compromised	Not Detected	Compromised	Compromised	Compromised	Compromised	-0.0982425	0.309304	-0.107073	-0.103988	2.47174	1.32379	-0.11044	-0.0906467	-0.106509	-0.101293
A_23_P348121	FOSL2	2355	20	1	2262	chr2:28637175-28637234	28637234	FOS-like antigen 2	28637175	hs|2p23.2	NM_005253	Hs.220971	Homo sapiens FOS-like antigen 2 (FOSL2), mRNA [NM_005253]	+	chr2	NM_005253	ENST00000264716	THC2467135	TGGGACTGGAAGTGACCTGTACAAGTGATGCAGAAAGGAGGGTTTCAAAGAAAAAGGATT	Detected	Detected	Detected	Detected	Detected	Detected	Detected	Detected	Detected	Detected	Detected	Detected	Detected	Detected	Detected	Detected	Detected	Detected	Detected	Detected	0.054759	-0.258811	0.289198	-0.0851459	1.03303	0.718237	1.05802	0.783699	-0.105202	0.560094
A_24_P362969	HSD17B13	345275		1	25610	chr4:88225833-88225774	88225833	hydroxysteroid (17-beta) dehydrogenase 13	88225774	hs|4q22.1	NM_178135	Hs.284414	Homo sapiens hydroxysteroid (17-beta) dehydrogenase 13 (HSD17B13), transcript variant A, mRNA [NM_178135]	-	chr4	NM_178135	ENST00000328546	NP673877	GTGCAACTCTATTCTGGACTTTATTACTTGATTCTGTCTTCTGTATAACTCTGAAGTCCA	Compromised	Compromised	Compromised	Compromised	Compromised	Compromised	Compromised	Detected	Compromised	Compromised	Compromised	Compromised	Not Detected	Compromised	Compromised	Compromised	Not Detected	Compromised	Not Detected	Compromised	0.0058105	-0.00285506	-0.00302005	6.50883e-05	-0.00320458	-0.00256181	-0.00638676	3.6032	-0.00245571	0.00276041
A_33_P3414037	LOC101929574	101929574	9	1	29655	chr10:82289412-82289353	82289412	uncharacterized LOC101929574	82289353	hs|10q23.1	NR_120661		Homo sapiens uncharacterized LOC101929574 (LOC101929574), long non-coding RNA [NR_120661]	-	chr10	NR_120661		THC2648727	TCCTTTTGCTTAACCTTGTTTTAGTTAAGGTTTTAAACAGTTGCCACCAGTGTGCCCTAA	Not Detected	Detected	Compromised	Not Detected	Detected	Detected	Not Detected	Detected	Detected	Not Detected	Detected	Not Detected	Not Detected	Detected	Not Detected	Detected	Not Detected	Not Detected	Not Detected	Detected	-0.578927	1.65382	-1.16147	0.0865765	1.03784	2.23909	-1.16483	1.47764	1.79025	-1.15569
A_33_P3258542	SPINK8	646424		1	27842	chr3:48348422-48348363	48348422	serine peptidase inhibitor, Kazal type 8 (putative)	48348363	hs|3p21.31	NM_001080525	Hs.257687	Homo sapiens serine peptidase inhibitor, Kazal type 8 (putative) (SPINK8), mRNA [NM_001080525]	-	chr3	NM_001080525	ENST00000434006	THC2756510	GGTTGCCTCTTCAAATATATCCCCTTTAATTACTAATGGTTGGATCAAACTCGTTGATTT	Compromised	Not Detected	Compromised	Compromised	Not Detected	Not Detected	Detected	Compromised	Not Detected	Compromised	Not Detected	Compromised	Compromised	Compromised	Compromised	Compromised	Compromised	Compromised	Compromised	Compromised	-0.0798907	0.254248	-0.0887213	-0.0856361	-0.0889058	0.853005	2.86464	-0.0722949	0.836564	-0.0829408
A_23_P51487	GBP3	2635	20	1	2390	chr1:89472608-89472549	89472608	guanylate binding protein 3	89472549	hs|1p22.2	NM_018284	Hs.720167	Homo sapiens guanylate binding protein 3 (GBP3), mRNA [NM_018284]	-	chr1	NM_018284	ENST00000489444	THC2491572	AATCCTAAAGCATAAGTTAGTCTTTTCCTGATTCTTAAAGGTCATACTTGAAATCCTGCC	Detected	Detected	Detected	Detected	Detected	Detected	Detected	Detected	Detected	Detected	Detected	Detected	Detected	Detected	Detected	Detected	Detected	Detected	Detected	Detected	0.103864	-0.225952	0.252085	-0.129997	1.15236	0.720715	1.01131	0.670786	-3.34022	-2.64307
A_33_P3436646	LOC151657	151657		1	22587	chr3:107752757-107752698	107752757	uncharacterized LOC151657	107752698	hs|3q13.12		Hs.587187	Homo sapiens cDNA FLJ33795 fis, clone CTONG1000097. [AK091114]	-	chr3	AK091114		THC2604842	GGAGGTGGGTTTTATTTCGTGTGCACAAAGTTTTAAAAAATACATGTGCACCATTAAAAG	Not Detected	Not Detected	Not Detected	Not Detected	Detected	Not Detected	Not Detected	Not Detected	Not Detected	Not Detected	Not Detected	Detected	Not Detected	Not Detected	Not Detected	Compromised	Compromised	Compromised	Not Detected	Compromised	0.3639	0.0183933	-0.192689	-0.189604	1.6225	0.553728	0.829544	0.52724	0.448536	0.0629604
A_33_P3360142	OR5AN1	390195		1	26440	chr11:59132793-59132852	59132852	olfactory receptor, family 5, subfamily AN, member 1	59132793	hs|11q12.1	NM_001004729	Hs.553755	Homo sapiens olfactory receptor, family 5, subfamily AN, member 1 (OR5AN1), mRNA [NM_001004729]	+	chr11	NM_001004729	ENST00000313940	NP1461905	CCCTTGATTTACAGTTTGAGGAACAAAGAAATTAAAGATGCCTTAAAGAGGTTGCAAAAG	Detected	Not Detected	Compromised	Not Detected	Not Detected	Compromised	Compromised	Detected	Not Detected	Compromised	Compromised	Compromised	Compromised	Compromised	Compromised	Compromised	Compromised	Compromised	Compromised	Compromised	2.04258	-0.855521	-0.855685	-0.331373	-0.422378	2.9849	-0.859052	1.82837	-0.487883	-0.849905
A_33_P3313685	LOC100131821	100131821		1	28975	chr17:38505568-38505509	38505568	uncharacterized LOC100131821	38505509	hs|17q21.2		Hs.654583	Homo sapiens cDNA FLJ41057 fis, clone TESTI2009812. [AK123052]	-	chr17	AK123052		THC2483174	AAGATGTGAGTTCACCAAGACAGGTGTGCACCGACCCATCACAGACACAGACCCAGGCTG	Compromised	Compromised	Not Detected	Detected	Not Detected	Not Detected	Not Detected	Not Detected	Not Detected	Not Detected	Compromised	Not Detected	Not Detected	Compromised	Compromised	Not Detected	Not Detected	Not Detected	Detected	Compromised	-0.447006	-0.455672	-0.00839567	0.911073	-0.0311861	1.32285	1.13927	1.09677	0.245537	-0.450056
A_23_P335981	HOXC12	3228		1	3022	chr12:54350226-54350285	54350285	homeobox C12	54350226	hs|12q13.13	NM_173860	Hs.381267	Homo sapiens homeobox C12 (HOXC12), mRNA [NM_173860]	+	chr12	NM_173860	ENST00000243103	THC2766273	AGCGCCGGAGGGAACTCTCAGACCGCTTGAATCTTAGTGACCAGCAGGTCAAGATCTGGT	Compromised	Compromised	Compromised	Not Detected	Compromised	Compromised	Compromised	Detected	Compromised	Not Detected	Compromised	Not Detected	Not Detected	Compromised	Compromised	Compromised	Compromised	Compromised	Compromised	Compromised	0.0058105	-0.00285506	-0.00302005	6.50883e-05	-0.00320458	-0.00256181	-0.00638676	3.53583	-0.00245571	0.526519
A_24_P202522	AQP4	361		0	357	chr18:24433179-24433120	24433179	aquaporin 4	24433120	hs|18q11.2	NM_001650	Hs.315369	Homo sapiens aquaporin 4 (AQP4), transcript variant a, mRNA [NM_001650]	-	chr18	NM_001650	ENST00000383168	THC2605355	TTTTATTATCTGAGCCTTTTCCTAATGCAGCTCATAGGTGCTAGCTAGAGCTGCTGCTCA	Compromised	Compromised	Compromised	Compromised	Detected	Compromised	Compromised	Compromised	Compromised	Compromised	Compromised	Compromised	Compromised	Compromised	Compromised	Compromised	Not Detected	Compromised	Compromised	Compromised	0.0058105	-0.00285506	-0.00302005	6.50883e-05	3.51314	-0.00256181	-0.00638676	0.0134063	-0.00245571	0.00276041
A_23_P130515	CEACAM3	1084		1	1079	chr19:42301831-42312860	42312860	carcinoembryonic antigen-related cell adhesion molecule 3	42301831	hs|19q13.2	NM_001815	Hs.11	Homo sapiens carcinoembryonic antigen-related cell adhesion molecule 3 (CEACAM3), transcript variant 1, mRNA [NM_001815]	+	chr19	NM_001815	ENST00000344550	NP1457131	AAAGTCAGATCTTGTGAATGAAGAAGCAACTGGACAGTTCCATGTATACCAAGAAAATGC	Compromised	Compromised	Compromised	Compromised	Compromised	Detected	Compromised	Compromised	Compromised	Compromised	Compromised	Compromised	Compromised	Compromised	Compromised	Compromised	Compromised	Compromised	Compromised	Compromised	0.0058105	-0.00285506	-0.00302005	6.50883e-05	-0.00320458	3.50952	-0.00638676	0.0134063	-0.00245571	0.00276041
A_33_P3379816	SMYD1	150572		1	22499	chr2:88412818-88412877	88412877	SET and MYND domain containing 1	88412818	hs|2p11.2	NM_198274	Hs.516176	Homo sapiens SET and MYND domain containing 1 (SMYD1), mRNA [NM_198274]	+	chr2	NM_198274	ENST00000419482	THC2624575	GGCAAAAGAACCATGAAACTGTATTTTGAGTTTCTATGTTATAGCAGTCAGCAAATCCTA	Compromised	Compromised	Compromised	Compromised	Compromised	Detected	Compromised	Compromised	Not Detected	Compromised	Compromised	Compromised	Compromised	Not Detected	Compromised	Compromised	Compromised	Compromised	Compromised	Compromised	0.0058105	-0.00285506	-0.00302005	6.50883e-05	-0.00320458	3.50902	-0.00638676	0.0134063	1.33017	0.00276041
A_33_P3424511	OR51I1	390063		1	26406	chr11:5461864-5461805	5461864	olfactory receptor, family 51, subfamily I, member 1	5461805	hs|11p15.4	NM_001005288	Hs.553732	Homo sapiens olfactory receptor, family 51, subfamily I, member 1 (OR51I1), mRNA [NM_001005288]	-	chr11	NM_001005288	ENST00000380211	NP1470782	ACAGTGTGAAAACCAAGGAGATCCGCAAAGGGATTCTCAAGTTCTTCCATAAATCCCAGG	Compromised	Compromised	Compromised	Not Detected	Compromised	Compromised	Not Detected	Detected	Compromised	Not Detected	Compromised	Detected	Not Detected	Compromised	Not Detected	Not Detected	Not Detected	Compromised	Compromised	Detected	0.0058105	-0.00285506	-0.00302005	6.50883e-05	-0.00320458	-0.00256181	-0.00638676	3.51903	-0.00245571	0.406903
A_33_P3235009	WDR20	91833		0	20200	chr14:102678860-102678919	102678919	WD repeat domain 20	102678860	hs|14q32.31	NM_001242415	Hs.36859	Homo sapiens WD repeat domain 20 (WDR20), transcript variant 5, mRNA [NM_001242415]	+	chr14	NM_001242415		THC2655264	GCAGAGCACTTCTGCAGGCAGGAGGACAGGATGCAAGGTGTTCTCCAAGACCAGAACTAA	Compromised	Compromised	Not Detected	Compromised	Compromised	Compromised	Not Detected	Detected	Compromised	Compromised	Compromised	Not Detected	Compromised	Compromised	Compromised	Not Detected	Detected	Compromised	Compromised	Compromised	0.0058105	-0.00285506	-0.00302005	6.50883e-05	-0.00320458	-0.00256181	0.415368	3.09678	-0.00245571	0.00276041
A_33_P3290780	IL24	11009		0	10571	chr1:207075344-207075403	207075403	interleukin 24	207075344	hs|1q32.1	NM_001185156	Hs.58831	Homo sapiens interleukin 24 (IL24), transcript variant 3, mRNA [NM_001185156]	+	chr1	NM_001185156	ENST00000491169	NP1458082	AAGAAAATGAGATGTTTTCCATCAGAGACAGTGCACACAGGCGGTTTCTGCTATTCCGGA	Compromised	Compromised	Not Detected	Not Detected	Not Detected	Compromised	Detected	Not Detected	Compromised	Not Detected	Not Detected	Not Detected	Not Detected	Compromised	Not Detected	Compromised	Compromised	Not Detected	Compromised	Compromised	-0.127811	-0.136476	0.223361	0.040926	0.758744	-0.136183	2.2584	0.624597	-0.136077	0.362322
A_23_P13455	OR51A7	119687		1	21004	chr11:4929448-4929507	4929507	olfactory receptor, family 51, subfamily A, member 7	4929448	hs|11p15.4	NM_001004749	Hs.553560	Homo sapiens olfactory receptor, family 51, subfamily A, member 7 (OR51A7), mRNA [NM_001004749]	+	chr11	NM_001004749	ENST00000359350	NP1461895	GCCCCTTATGAACCCCATTGTGTACTGTGTAAAGACTCGACAAATCTGGGAGAAGATCTT	Compromised	Compromised	Compromised	Not Detected	Detected	Compromised	Compromised	Compromised	Compromised	Compromised	Compromised	Compromised	Compromised	Compromised	Compromised	Compromised	Compromised	Compromised	Compromised	Compromised	0.0058105	-0.00285506	-0.00302005	6.50883e-05	3.49946	-0.00256181	-0.00638676	0.0134063	-0.00245571	0.00276041
A_23_P317839	GLIPR1L1	256710		1	24248	chr12:75728666-75737515	75737515	GLI pathogenesis-related 1 like 1	75728666	hs|12q21.2	NM_152779	Hs.567788	Homo sapiens GLI pathogenesis-related 1 like 1 (GLIPR1L1), mRNA [NM_152779]	+	chr12	NM_152779	ENST00000378695	THC2478553	CCGACATGAAATACATGATTTGGGATAAAGGTTTAGCAAAGATGGCTAAAGCATGGGCAA	Compromised	Compromised	Compromised	Compromised	Compromised	Compromised	Compromised	Detected	Compromised	Compromised	Compromised	Compromised	Not Detected	Compromised	Compromised	Compromised	Compromised	Compromised	Compromised	Not Detected	0.0058105	-0.00285506	-0.00302005	6.50883e-05	-0.00320458	-0.00256181	-0.00638676	3.51008	-0.00245571	0.00276041
A_23_P50638	LRG1	116844	19	1	20885	chr19:4537515-4537456	4537515	leucine-rich alpha-2-glycoprotein 1	4537456	hs|19p13.3	NM_052972	Hs.655559	Homo sapiens leucine-rich alpha-2-glycoprotein 1 (LRG1), mRNA [NM_052972]	-	chr19	NM_052972	ENST00000306390	THC2464995	GTTTCATCCATCCATGCTTCCTAGAACACACGATGGGCTTTCCTTACCCATGCCCAAGGT	Not Detected	Detected	Detected	Detected	Detected	Detected	Detected	Detected	Detected	Detected	Detected	Detected	Detected	Detected	Detected	Detected	Detected	Detected	Detected	Detected	-0.180844	-0.263281	0.0298862	0.414241	1.95942	0.33148	0.102253	1.10226	0.464155	-0.079174
A_33_P3309222	LOC441178	441178		1	27234	chr6:168081551-168081492	168081551	uncharacterized LOC441178	168081492	hs|6q27	NR_117092	Hs.628956	Homo sapiens uncharacterized LOC441178 (LOC441178), long non-coding RNA [NR_117092]	-	chr6	NR_117092	ENST00000400831	THC2620336	TTCACGCTCCTGAGCTGCTTTATCAAACTAGGATTGTTCCCCCAGGTCTAAGAAAACCAT	Not Detected	Not Detected	Not Detected	Not Detected	Not Detected	Detected	Not Detected	Compromised	Not Detected	Not Detected	Not Detected	Not Detected	Not Detected	Not Detected	Not Detected	Not Detected	Not Detected	Not Detected	Not Detected	Not Detected	-0.0344822	-0.0431478	-0.0433128	0.120943	0.732566	2.8331	-0.0440795	-0.0268865	0.258674	0.300749
A_23_P66260	ZNF267	10308	20	1	9812	chr16:31927638-31927697	31927697	zinc finger protein 267	31927638	hs|16p11.2	NM_003414	Hs.460645	Homo sapiens zinc finger protein 267 (ZNF267), transcript variant 1, mRNA [NM_003414]	+	chr16	NM_003414	ENST00000575471	THC2618434	TGTGATGAATGTGGTAAAGCCTTCAGCTATAGGTCATACCTCACTACACATCGGAGAAGT	Detected	Detected	Detected	Detected	Detected	Detected	Detected	Detected	Detected	Detected	Detected	Detected	Detected	Detected	Detected	Detected	Detected	Detected	Detected	Detected	-0.114208	-0.331482	0.353827	0.0918627	0.915875	0.645869	1.16564	0.763352	-0.106995	0.210057
A_33_P3381513	CD274	29126		0	13062	chr9:5465546-5465605	5465605	CD274 molecule	5465546	hs|9p24.1	NM_014143	Hs.521989	Homo sapiens CD274 molecule (CD274), transcript variant 1, mRNA [NM_014143]	+	chr9	NM_014143	ENST00000492923	NP842590	CTGGGAGCCATCTTATTATGCCTTGGTGTAGCACTGACATTCATCTTCCGTTTAAGAAAA	Not Detected	Not Detected	Detected	Not Detected	Detected	Detected	Detected	Not Detected	Not Detected	Not Detected	Not Detected	Not Detected	Not Detected	Not Detected	Detected	Not Detected	Not Detected	Not Detected	Not Detected	Not Detected	0.517558	-0.172579	0.248854	-0.593833	1.76805	0.695168	1.26914	-0.242136	-1.25882	-1.2536
A_24_P182494	DUSP10	11221	20	1	10811	chr1:221875832-221875773	221875832	dual specificity phosphatase 10	221875773	hs|1q41	NM_007207	Hs.497822	Homo sapiens dual specificity phosphatase 10 (DUSP10), transcript variant 1, mRNA [NM_007207]	-	chr1	NM_007207	ENST00000494642	THC2782886	GTTCGAGGAAGACCTAAACAACGGTGTGACACCGAGAATCCTTACACCAAAGCTGATGGG	Detected	Detected	Detected	Detected	Detected	Detected	Detected	Detected	Detected	Detected	Detected	Detected	Detected	Detected	Detected	Detected	Detected	Detected	Detected	Detected	0.450632	-0.162686	0.144382	-0.432329	1.15676	0.873654	1.07352	0.381863	-0.456316	-0.374532
A_23_P74895	LIN28A	79727		1	17796	chr1:26755699-26755758	26755758	lin-28 homolog A (C. elegans)	26755699	hs|1p36.11	NM_024674	Hs.86154	Homo sapiens lin-28 homolog A (C. elegans) (LIN28A), mRNA [NM_024674]	+	chr1	NM_024674	ENST00000254231	THC2462999	TGGATCAAACCTCCTTAATTTTAATTTCTAATCCTAAAGTAAAGAGATGCAATTGGGGGC	Compromised	Compromised	Compromised	Compromised	Compromised	Compromised	Compromised	Detected	Compromised	Compromised	Compromised	Compromised	Compromised	Compromised	Compromised	Compromised	Compromised	Compromised	Compromised	Compromised	0.0058105	-0.00285506	-0.00302005	6.50883e-05	-0.00320458	-0.00256181	-0.00638676	3.49387	-0.00245571	0.00276041
A_23_P152838	CCL5	6352		1	5957	chr17:34199391-34199332	34199391	chemokine (C-C motif) ligand 5	34199332	hs|17q12	NM_002985	Hs.514821	Homo sapiens chemokine (C-C motif) ligand 5 (CCL5), transcript variant 1, mRNA [NM_002985]	-	chr17	NM_002985	ENST00000618639	THC2465035	AGATGAGCTAGGATGGAGAGTCCTTGAACCTGAACTTACACAAATTTGCCTGTTTCTGCT	Compromised	Compromised	Not Detected	Compromised	Not Detected	Not Detected	Not Detected	Not Detected	Compromised	Not Detected	Not Detected	Compromised	Not Detected	Compromised	Compromised	Not Detected	Not Detected	Not Detected	Not Detected	Not Detected	-0.0991337	-0.107799	0.311812	-0.104879	0.991161	0.867609	1.13174	0.489572	-0.1074	-0.102184
A_33_P3312611	LYPLAL1-AS1	643723		1	27653	chr1:219329522-219329463	219329522	LYPLAL1 antisense RNA 1 (head to head)	219329463	hs|1q41	NR_038845	Hs.519774	Homo sapiens LYPLAL1 antisense RNA 1 (head to head) (LYPLAL1-AS1), long non-coding RNA [NR_038845]	-	chr1			THC2789178	AGAGCATGCGGTTTTATAATTACGTGGAAGTATGCTACGCAAGGGAAAAAAGCCTCTTGC	Compromised	Compromised	Compromised	Compromised	Compromised	Compromised	Compromised	Detected	Compromised	Compromised	Compromised	Compromised	Compromised	Compromised	Compromised	Not Detected	Not Detected	Compromised	Compromised	Not Detected	0.0058105	-0.00285506	-0.00302005	6.50883e-05	-0.00320458	-0.00256181	-0.00638676	3.48662	-0.00245571	0.00276041
A_23_P398566	NR4A3	8013	20	1	7435	chr9:102628985-102629044	102629044	nuclear receptor subfamily 4, group A, member 3	102628985	hs|9q31.1	NM_173200	Hs.279522	Homo sapiens nuclear receptor subfamily 4, group A, member 3 (NR4A3), transcript variant 3, mRNA [NM_173200]	+	chr9	NM_173200	ENST00000618101	THC2607758	GAAATCAGGAAGCCACCAGCTGTTAATGGAGAGTGCCTTGCTTTTATTTCAGACAGCAGA	Detected	Detected	Detected	Detected	Detected	Detected	Detected	Detected	Detected	Detected	Detected	Detected	Detected	Detected	Detected	Detected	Detected	Detected	Detected	Detected	0.162786	0.288231	-0.342109	-0.10891	0.730014	1.28365	0.363384	1.09091	0.938197	1.2087
A_33_P3361292	LINC01105	150622		0	22503	chr2:6120202-6120261	6120261	long intergenic non-protein coding RNA 1105	6120202	hs|2p25.2	NR_026832	Hs.560891	Homo sapiens long intergenic non-protein coding RNA 1105 (LINC01105), long non-coding RNA [NR_026832]	+	chr2			THC2509913	CAGTGTCTTTGCTAATGTGTATGGTAACTGTTCAGATTGTCTGTTTCTTTAAGCTAATTG	Compromised	Compromised	Compromised	Compromised	Compromised	Detected	Compromised	Compromised	Detected	Compromised	Compromised	Compromised	Compromised	Compromised	Compromised	Compromised	Compromised	Compromised	Compromised	Compromised	0.0058105	-0.00285506	-0.00302005	6.50883e-05	-0.00320458	3.46381	-0.00638676	0.0134063	3.39969	0.00276041
A_33_P3363854	OR5E1P	26343		0	12524	chr11:7871099-7871158	7871158	olfactory receptor, family 5, subfamily E, member 1 pseudogene	7871099	hs|11p15.4			olfactory receptor, family 5, subfamily E, member 1 pseudogene [Source:HGNC Symbol;Acc:HGNC:8342] [ENST00000305754]	+	chr11	AB529251	ENST00000305754	THC2642389	ATGCTTAACCCTCTTATCTATCGCCTGAGAAACACAGAAGTAAAGGATGCCCTGAAAAAA	Not Detected	Compromised	Compromised	Compromised	Detected	Compromised	Compromised	Compromised	Compromised	Compromised	Compromised	Compromised	Compromised	Compromised	Compromised	Compromised	Compromised	Compromised	Compromised	Compromised	0.639789	-0.214181	-0.214346	-0.211261	4.09642	-0.213888	-0.217713	-0.19792	-0.213782	-0.208566
A_23_P93602	C6orf58	352999		1	25756	chr6:127911300-127911359	127911359	chromosome 6 open reading frame 58	127911300	hs|6q22.33	NM_001010905	Hs.226268	Homo sapiens chromosome 6 open reading frame 58 (C6orf58), mRNA [NM_001010905]	+	chr6	NM_001010905	ENST00000329722	THC2473780	CTGCAGTCCTCTTTCCTACAACCTTGATTAGATCATATAAGTTCCAGAAGGGCATGCCAC	Not Detected	Not Detected	Not Detected	Not Detected	Not Detected	Not Detected	Detected	Detected	Not Detected	Detected	Not Detected	Detected	Not Detected	Compromised	Detected	Not Detected	Not Detected	Detected	Not Detected	Not Detected	0.159167	-0.863379	0.210567	0.493645	-0.352399	-0.218789	1.07822	2.95428	-0.653482	1.13276
A_33_P3285992	VKORC1	79001		0	17411	chr16:31106822-31106763	31106822	vitamin K epoxide reductase complex, subunit 1	31106763	hs|16p11.2			Homo sapiens cDNA FLJ43630 fis, clone SPLEN2030479. [AK125618]	-	chr16	AK125618		THC2484274	TTTCAGGGGAAATGCTTGGTTCCCGAATCGGATCGCCGTATTCGCTGGATCCCCTGATCC	Compromised	Compromised	Not Detected	Not Detected	Compromised	Compromised	Not Detected	Detected	Compromised	Compromised	Compromised	Not Detected	Not Detected	Not Detected	Detected	Not Detected	Not Detected	Not Detected	Not Detected	Compromised	0.0058105	-0.00285506	-0.00302005	6.50883e-05	-0.00320458	-0.00256181	-0.00638676	3.46637	-0.00245571	0.00276041
A_33_P3222867	THBS3	7059		0	6725	chr1:155175774-155175833	155175833	thrombospondin 3	155175774	hs|1q22		Hs.658188	Homo sapiens mRNA; cDNA DKFZp686J1738 (from clone DKFZp686J1738). [CR933610]	+	chr1	CR933610			TATCAGGACTCAAGCCTCACCCTATTGTTTGGTACATGGGCTCCTAAAGCACCTTATAAG	Not Detected	Not Detected	Not Detected	Not Detected	Detected	Detected	Detected	Not Detected	Not Detected	Not Detected	Detected	Detected	Not Detected	Not Detected	Not Detected	Not Detected	Not Detected	Not Detected	Detected	Detected	-0.404609	0.168654	-0.0153866	0.251341	0.753218	1.07565	0.682929	0.926855	0.130387	0.284224
A_32_P456318	SRSF12	135295		1	21744	chr6:89805789-89805730	89805789	serine/arginine-rich splicing factor 12	89805730	hs|6q15	NM_080743	Hs.254414	Homo sapiens serine/arginine-rich splicing factor 12 (SRSF12), mRNA [NM_080743]	-	chr6	NM_080743	ENST00000452027	THC2555175	ATTGTCTTCTGGGAATATCTATATTCCAGGGTTCACTTTTGTCATAGAATTGTTTCTTGG	Compromised	Compromised	Compromised	Compromised	Not Detected	Detected	Compromised	Compromised	Compromised	Compromised	Compromised	Compromised	Compromised	Compromised	Compromised	Compromised	Compromised	Compromised	Compromised	Compromised	0.0058105	-0.00285506	-0.00302005	6.50883e-05	0.111235	3.31891	-0.00638676	0.0134063	-0.00245571	0.00276041
A_33_P3358750	MYBPHL	343263		1	25557	chr1:109835046-109834987	109835046	myosin binding protein H-like	109834987	hs|1p13.3	NM_001010985	Hs.443402	Homo sapiens myosin binding protein H-like (MYBPHL), transcript variant 1, mRNA [NM_001010985]	-	chr1	NM_001010985	ENST00000357155	THC2602679	AGGAGCTTCGGCACCATGTCTGGTTTGGATTCATCTAAATAAATATGTGGTTCCCCAGTG	Compromised	Not Detected	Compromised	Compromised	Compromised	Compromised	Compromised	Detected	Compromised	Compromised	Compromised	Compromised	Not Detected	Compromised	Compromised	Compromised	Compromised	Compromised	Compromised	Compromised	0.0058105	-0.00285506	-0.00302005	6.50883e-05	-0.00320458	-0.00256181	-0.00638676	3.4367	-0.00245571	0.00276041
A_33_P3617190	LOC651337	651337	7	0	27941	chr9:140671107-140671048	140671107	uncharacterized LOC651337	140671048	hs|9q34.3		Hs.603195	Homo sapiens cDNA FLJ42125 fis, clone TESTI2009511. [AK124119]	-	chr9	AK124119		THC2481572	GAGATGCTGCTCTCGGGCTGACACTCCATAAAATTACCCTAAAAATGGGAGGACAAAAAA	Not Detected	Detected	Not Detected	Not Detected	Detected	Detected	Not Detected	Not Detected	Detected	Not Detected	Detected	Not Detected	Not Detected	Not Detected	Not Detected	Not Detected	Not Detected	Detected	Not Detected	Detected	0.364051	0.421251	-0.689903	-0.0953989	0.299837	3.86029	-0.959899	0.214938	0.394215	-0.0286865
A_33_P3321919	SPATA45	149643		1	22431	chr1:213009477-213009418	213009477	spermatogenesis associated 45	213009418	hs|1q32.3	NM_001024601	Hs.153274	Homo sapiens spermatogenesis associated 45 (SPATA45), mRNA [NM_001024601]	-	chr1	NM_001024601	ENST00000332912	THC2649668	CAGAACCATTGAAATAATGAAAAAACATGGAGTAAGCAAACAACATCTCCTGGAGGAGAT	Not Detected	Not Detected	Compromised	Compromised	Compromised	Detected	Compromised	Compromised	Not Detected	Compromised	Not Detected	Compromised	Compromised	Compromised	Not Detected	Compromised	Compromised	Not Detected	Compromised	Compromised	-0.226732	0.694771	-0.235562	-0.232477	-0.235747	4.10228	-0.238929	-0.219136	0.591218	-0.229782
A_33_P3268919	SFTPA2	729238		0	28270	chr10:81315673-81315614	81315673	surfactant protein A2	81315614	hs|10q22.3	NM_001098668	Hs.523084	Homo sapiens surfactant protein A2 (SFTPA2), mRNA [NM_001098668]	-	chr10	NM_001098668	ENST00000372325		CCCCTGAGCTGAATAAAGATGATTTAAGCATAATAAATCGTTAGTGTGTTCACATGAGTT	Compromised	Not Detected	Compromised	Not Detected	Detected	Not Detected	Compromised	Not Detected	Not Detected	Compromised	Compromised	Not Detected	Compromised	Compromised	Compromised	Compromised	Compromised	Compromised	Compromised	Compromised	-0.243972	0.155346	-0.252802	0.341428	1.12364	0.794472	-0.256169	1.74568	0.75921	-0.247022
A_33_P3619171	PMAIP1	5366	20	1	4942	chr18:57570691-57570750	57570750	phorbol-12-myristate-13-acetate-induced protein 1	57570691	hs|18q21.32	NM_021127	Hs.96	Homo sapiens phorbol-12-myristate-13-acetate-induced protein 1 (PMAIP1), mRNA [NM_021127]	+	chr18	NM_021127	ENST00000316660	THC2489904	GGGGCCAGTAAATCAGTAGACTGAACATTCAATATAATAAAAGAACATGGGGATTTTGTA	Detected	Detected	Detected	Detected	Detected	Detected	Detected	Detected	Detected	Detected	Detected	Detected	Detected	Detected	Detected	Detected	Detected	Detected	Detected	Detected	0.417014	-0.0553236	-0.160751	-0.20094	1.14029	0.653822	0.705861	0.898785	0.291347	0.297965
A_33_P3216570	MUC5AC	4586	16	0	4141			mucin 5AC, oligomeric mucus/gel-forming			XM_006709945	Hs.721515	PREDICTED: Homo sapiens mucin 5AC, oligomeric mucus/gel-forming (MUC5AC), partial mRNA [XM_006709945]			XM_006709945	ENST00000621226	THC2601022	AGAAATCCAGGACAACCACTTTGGTGACAACCAGCACAACCTCCACTCCACAGACCAGTA	Not Detected	Detected	Detected	Detected	Detected	Detected	Detected	Detected	Detected	Detected	Not Detected	Detected	Detected	Not Detected	Not Detected	Detected	Detected	Detected	Detected	Detected	-0.611652	0.104645	0.20422	0.302788	-0.0864849	1.70366	1.02829	0.752394	0.0651522	0.33567
A_23_P34942	EVI5	7813		0	7368	chr1:93142735-93131511	93142735	ecotropic viral integration site 5	93131511	hs|1p22.1	NM_005665	Hs.594434	Homo sapiens ecotropic viral integration site 5 (EVI5), mRNA [NM_005665]	-	chr1	NM_005665	ENST00000492613	THC2480236	GAAGAGCAAGTTGAAATTAAAAGGTTACGCACAGAAAATAGACTTTTAAAACAGCGCATC	Not Detected	Detected	Detected	Not Detected	Detected	Detected	Not Detected	Detected	Not Detected	Not Detected	Detected	Not Detected	Not Detected	Not Detected	Not Detected	Not Detected	Not Detected	Compromised	Not Detected	Compromised	-0.218621	0.688658	0.331745	-0.801784	0.406886	0.385282	-0.85446	3.45787	-0.13295	-1.24971
A_23_P211401	KREMEN1	83999		0	18960	chr22:29538001-29538060	29538060	kringle containing transmembrane protein 1	29538001	hs|22q12.1	NM_001039570	Hs.229335	Homo sapiens kringle containing transmembrane protein 1 (KREMEN1), transcript variant 3, mRNA [NM_001039570]	+	chr22	NM_001039570	ENST00000407188	THC2482675	GAGCATTTTTTACAAGCCTTCCACTTCAATTTCCATCTTTAAGAAGAAACTCAAGGGTCA	Not Detected	Not Detected	Detected	Not Detected	Not Detected	Not Detected	Not Detected	Detected	Not Detected	Not Detected	Detected	Not Detected	Detected	Not Detected	Not Detected	Not Detected	Not Detected	Not Detected	Not Detected	Not Detected	-0.799947	0.159068	0.780996	-0.140117	-0.0226588	0.120848	0.229188	3.0632	-0.525269	-0.01088
A_24_P337058	CCNL1	57018	20	1	16032	chr3:156867120-156866364	156867120	cyclin L1	156866364	hs|3q25.31	NM_020307	Hs.4859	Homo sapiens cyclin L1 (CCNL1), mRNA [NM_020307]	-	chr3	NM_020307	ENST00000468977	NP460463	GTCAAGAACACGATCACGTTCTAGATCACATACTCCAAGAAGACACTATAATAATAGGCG	Detected	Detected	Detected	Detected	Detected	Detected	Detected	Detected	Detected	Detected	Detected	Detected	Detected	Detected	Detected	Detected	Detected	Detected	Detected	Detected	0.0639257	-0.216102	0.139918	0.0122576	0.864435	0.695692	1.0257	0.804636	0.280424	0.318066
A_33_P3353732	LOC100131581	100131581		0	28950	chr8:12436550-12436609	12436609	uncharacterized LOC100131581	12436550	hs|8p23.1		Hs.638992	Homo sapiens cDNA FLJ35225 fis, clone PROST2001116. [AK092544]	+	chr8	AK092544		THC2478143	TCCTCATCCAGAATACCTCAGAGACACACCCAGAATAGTGTGTAGCCAAATATCTAGGCA	Compromised	Compromised	Not Detected	Not Detected	Compromised	Compromised	Compromised	Compromised	Compromised	Compromised	Compromised	Not Detected	Not Detected	Compromised	Compromised	Compromised	Not Detected	Compromised	Compromised	Compromised	-0.200113	-0.208779	-0.208944	0.617836	-0.209128	-0.208486	-0.212311	4.0121	-0.208379	-0.203163
A_23_P155900	NPFFR2	10886		1	10428	chr4:73013257-73013316	73013316	neuropeptide FF receptor 2	73013257	hs|4q13.3	NM_053036	Hs.99231	Homo sapiens neuropeptide FF receptor 2 (NPFFR2), transcript variant 2, mRNA [NM_053036]	+	chr4	NM_053036	ENST00000344413	THC2747901	ATCATTTATGGTTTCTTCAACGAGAATTTCCGCCGTGGTTTCCAAGAAGCTTTCCAGCTC	Compromised	Compromised	Compromised	Compromised	Detected	Compromised	Compromised	Compromised	Compromised	Compromised	Compromised	Not Detected	Compromised	Compromised	Compromised	Compromised	Compromised	Compromised	Compromised	Not Detected	0.0058105	-0.00285506	-0.00302005	6.50883e-05	3.37415	-0.00256181	-0.00638676	0.0134063	-0.00245571	0.00276041
A_33_P3330463	FAM170B	170370		1	23191	chr10:50339264-50339205	50339264	family with sequence similarity 170, member B	50339205	hs|10q11.23	NM_001164484	Hs.646291	Homo sapiens family with sequence similarity 170, member B (FAM170B), mRNA [NM_001164484]	-	chr10	NM_001164484	ENST00000311787	THC2602289	ACAAATCTGTCATATGCCCTAGTTCTATGTCTTATGTTATTGGGATTAAACTTGAATAAC	Compromised	Compromised	Compromised	Compromised	Compromised	Detected	Compromised	Compromised	Compromised	Compromised	Compromised	Compromised	Compromised	Compromised	Compromised	Compromised	Compromised	Compromised	Compromised	Compromised	0.0058105	-0.00285506	-0.00302005	6.50883e-05	-0.00320458	3.37291	-0.00638676	0.0134063	-0.00245571	0.00276041
A_33_P3243887	IL11	3589	20	1	3271	chr19:55875847-55875788	55875847	interleukin 11	55875788	hs|19q13.42	NM_000641	Hs.467304	Homo sapiens interleukin 11 (IL11), transcript variant 1, mRNA [NM_000641]	-	chr19	NM_000641	ENST00000264563	THC2475071	GTGTATGATTGTCTGTATTTTACAGAATTTCTGCCATGACTGTGTATTTTGCATGACACA	Detected	Detected	Detected	Detected	Detected	Detected	Detected	Detected	Detected	Detected	Detected	Detected	Detected	Detected	Detected	Detected	Detected	Detected	Detected	Detected	0.343485	-0.0471439	0.193754	-0.490093	1.39338	0.640781	1.00975	0.329374	-1.12708	-0.731356
A_23_P257043	GEM	2669	20	1	2426	chr8:95262007-95261948	95262007	GTP binding protein overexpressed in skeletal muscle	95261948	hs|8q22.1	NM_005261	Hs.654463	Homo sapiens GTP binding protein overexpressed in skeletal muscle (GEM), transcript variant 1, mRNA [NM_005261]	-	chr8	NM_005261	ENST00000297596	THC2463469	GGACCTTGCTGGAAACAAAGGCTTAGCAAACAATTTTTGTTCAATGCCCACCAAGACATA	Detected	Detected	Detected	Detected	Detected	Detected	Detected	Detected	Detected	Detected	Detected	Detected	Detected	Detected	Detected	Detected	Detected	Detected	Detected	Detected	0.305204	-0.629629	0.489673	-0.165249	1.25751	0.653971	1.10334	0.354836	0.191892	1.1893
A_23_P423108	TDRD10	126668		0	21337	chr1:154520382-154520441	154520441	tudor domain containing 10	154520382	hs|1q21.3	NM_182499	Hs.387671	Homo sapiens tudor domain containing 10 (TDRD10), transcript variant 2, mRNA [NM_182499]	+	chr1	NM_182499	ENST00000368482	NP440575	TCAGTTCCCCAACTTGGCATGAACATTTGAACCAAACATAGGAAACTACCATTAGGTTGA	Not Detected	Not Detected	Compromised	Detected	Detected	Detected	Compromised	Detected	Detected	Compromised	Not Detected	Compromised	Compromised	Detected	Compromised	Not Detected	Compromised	Compromised	Not Detected	Not Detected	-0.721019	0.497457	-0.729849	0.95341	0.776514	1.22208	-0.733216	2.10266	0.943183	-0.724069
A_23_P151059	FAM90A1	55138		1	14907	chr12:8374195-8374136	8374195	family with sequence similarity 90, member A1	8374136	hs|12p13.31	NM_018088	Hs.196086	Homo sapiens family with sequence similarity 90, member A1 (FAM90A1), mRNA [NM_018088]	-	chr12	NM_018088	ENST00000538603	THC2481259	TGGAAACGCGCCAGGAAAAGCTTCCGTGCCAGTGATTCGTTGCCTCAGAAACTGCATGAC	Not Detected	Not Detected	Not Detected	Not Detected	Detected	Not Detected	Detected	Not Detected	Compromised	Not Detected	Not Detected	Not Detected	Not Detected	Compromised	Not Detected	Not Detected	Compromised	Not Detected	Not Detected	Not Detected	-0.0945568	0.12305	-0.22949	0.200995	0.790073	0.67549	1.08587	0.816117	-0.502843	0.668028
A_33_P3290874	OR4F15	390649		0	26484	chr15:102359269-102359328	102359328	olfactory receptor, family 4, subfamily F, member 15	102359269	hs|15q26.3	NM_001001674	Hs.554589	Homo sapiens olfactory receptor, family 4, subfamily F, member 15 (OR4F15), mRNA [NM_001001674]	+	chr15	NM_001001674	ENST00000332238		ATGAAAGTGGCAATGAGGAGACTGTGCAGTCGTCTTGCGCATTTTACAAAGATTTTGTAA	Compromised	Compromised	Compromised	Compromised	Compromised	Compromised	Compromised	Detected	Compromised	Compromised	Not Detected	Compromised	Compromised	Compromised	Compromised	Compromised	Compromised	Compromised	Compromised	Detected	0.0058105	-0.00285506	-0.00302005	6.50883e-05	-0.00320458	-0.00256181	-0.00638676	3.37712	-0.00245571	0.00276041
A_24_P320410	IL9	3578		1	3264	chr5:135229758-135228190	135229758	interleukin 9	135228190	hs|5q31.1	NM_000590	Hs.960	Homo sapiens interleukin 9 (IL9), mRNA [NM_000590]	-	chr5	NM_000590	ENST00000274520	THC2478948	TCAGTCGGGTGAAAAAATCAGTTGAAGTACTAAAGAACAACAAGTGTCCATATTTTTCCT	Compromised	Not Detected	Compromised	Compromised	Detected	Not Detected	Compromised	Compromised	Not Detected	Compromised	Not Detected	Compromised	Compromised	Not Detected	Compromised	Compromised	Compromised	Compromised	Compromised	Compromised	-0.233013	0.713614	-0.241843	-0.238758	3.11963	0.712726	-0.24521	-0.225417	0.0450246	-0.236063
A_23_P29036	IFNGR2	3460	20	1	3194	chr21:34809222-34809281	34809281	interferon gamma receptor 2 (interferon gamma transducer 1)	34809222	hs|21q22.11	NM_005534	Hs.634632	Homo sapiens interferon gamma receptor 2 (interferon gamma transducer 1) (IFNGR2), mRNA [NM_005534]	+	chr21	NM_005534	ENST00000290219	THC2609543	ATCTCGTTTCCGGAAAAGGAGCAAGAAGATGTTCTCCAAACGCTTTGAACCAAAGCATGG	Detected	Detected	Detected	Detected	Detected	Detected	Detected	Detected	Detected	Detected	Detected	Detected	Detected	Detected	Detected	Detected	Detected	Detected	Detected	Detected	-0.204181	0.0280705	0.0780153	0.0980911	0.947906	0.958447	0.77557	0.67708	-0.132749	-0.0760508
A_24_P154037	IRS2	8660	20	1	7921	chr13:110406704-110406645	110406704	insulin receptor substrate 2	110406645	hs|13q34	NM_003749	Hs.442344	Homo sapiens insulin receptor substrate 2 (IRS2), mRNA [NM_003749]	-	chr13	NM_003749	ENST00000375856	THC2604437	GATGGTTCGTGTTCATACTGCAGCTTAAAACAAGCAAAATACACAGATGATAATATGCTA	Detected	Detected	Detected	Detected	Detected	Detected	Detected	Detected	Detected	Detected	Detected	Detected	Detected	Detected	Detected	Detected	Detected	Detected	Detected	Detected	0.548679	0.0218925	-0.204013	-0.36656	1.23761	0.851054	0.665289	0.60223	0.478992	0.589339
A_23_P355980	P2RX6	9127		0	8385	chr22:21382322-21382381	21382381	purinergic receptor P2X, ligand gated ion channel, 6	21382322	hs|22q11.21		Hs.113275	purinergic receptor P2X, ligand-gated ion channel, 6 [Source:HGNC Symbol;Acc:HGNC:8538] [ENST00000413302]	+	chr22	AB002058	ENST00000413302	THC2476360	GGCATGACTGGAAAGTTGGGGGGCATCTATGGTAGACATGGCACAGCCATGAAGAGACCA	Not Detected	Compromised	Compromised	Not Detected	Not Detected	Detected	Not Detected	Compromised	Not Detected	Not Detected	Compromised	Not Detected	Not Detected	Compromised	Compromised	Compromised	Compromised	Compromised	Not Detected	Compromised	0.962735	-0.32183	-0.321995	-0.31891	0.937799	3.049	-0.325362	-0.305569	0.683666	-0.316215
A_33_P3227716	GATSL3	652968	20	1	27946	chr22:30681194-30681135	30681194	GATS protein-like 3	30681135	hs|22q12.2	NM_001037666	Hs.444950	Homo sapiens GATS protein-like 3 (GATSL3), mRNA [NM_001037666]	-	chr22	NM_001037666	ENST00000407689	THC2492982	TCTCCCTCCTGGGGCCTCCAAGGAAAGTATTTTGACATCTCTCTCTCTTCTGTTTTTATT	Detected	Detected	Detected	Detected	Detected	Detected	Detected	Detected	Detected	Detected	Detected	Detected	Detected	Detected	Detected	Detected	Detected	Detected	Detected	Detected	0.103428	0.0582933	-0.142644	-0.0190792	0.895619	1.01222	0.635215	0.812192	-0.374179	-0.724309
A_33_P3365368	LOC100130278	100130278		1	28759	chr3:46951438-46951497	46951497	uncharacterized LOC100130278	46951438	hs|3p21.31		Hs.638469	Homo sapiens cDNA FLJ36795 fis, clone ADRGL2006767. [AK094114]	+	chr3	AK094114		THC2573771	TGCATCCCCGGATACAGTGCCCAGCATGACATGGGTCCTCGGGAAGCATGCTACACTAAT	Compromised	Compromised	Not Detected	Compromised	Detected	Compromised	Not Detected	Not Detected	Compromised	Not Detected	Compromised	Not Detected	Not Detected	Compromised	Compromised	Not Detected	Not Detected	Compromised	Not Detected	Not Detected	-0.103521	-0.112186	0.324973	-0.109266	1.81713	-0.111893	0.338593	1.30736	-0.111787	-0.106571
A_23_P254989	TRPC5	7224		1	6907	chrX:111018167-111018108	111018167	transient receptor potential cation channel, subfamily C, member 5	111018108	hs|Xq23	NM_012471	Hs.657709	Homo sapiens transient receptor potential cation channel, subfamily C, member 5 (TRPC5), mRNA [NM_012471]	-	chrX	NM_012471	ENST00000262839	THC2479477	CACAAAGGTTTCCTCAGTTTAGACTCTAACATATGACCTGAAACAACTCTAGGTCTGAGT	Not Detected	Not Detected	Compromised	Compromised	Not Detected	Detected	Not Detected	Compromised	Not Detected	Compromised	Compromised	Compromised	Compromised	Compromised	Compromised	Compromised	Not Detected	Compromised	Compromised	Compromised	0.0058105	-0.00285506	-0.00302005	6.50883e-05	1.24462	2.09381	-0.00506282	0.0134063	0.171045	0.00276041
A_33_P3290409	LOC100128402	100128402		1	28535	chr12:8490206-8490265	8490265	uncharacterized LOC100128402	8490206	hs|12p13.31		Hs.689574	Homo sapiens cDNA FLJ42583 fis, clone BRACE3009090. [AK124574]	+	chr12	AK124574		THC2525651	TTTCAAAGTCTAGACATCTTCATCATCAACACAAACATTCCTCTTCACAAAAGGACCTCA	Compromised	Not Detected	Not Detected	Compromised	Not Detected	Compromised	Not Detected	Detected	Not Detected	Not Detected	Compromised	Not Detected	Not Detected	Compromised	Not Detected	Compromised	Compromised	Not Detected	Not Detected	Compromised	-0.27365	0.33791	0.215137	-0.279395	0.858632	-0.282022	0.215137	2.54884	-0.00322795	-0.2767
A_33_P3315906	PTP4A3	11156	19	1	10733	chr8:142441100-142441159	142441159	protein tyrosine phosphatase type IVA, member 3	142441100	hs|8q24.3	NM_032611	Hs.744870	Homo sapiens protein tyrosine phosphatase type IVA, member 3 (PTP4A3), transcript variant 1, mRNA [NM_032611]	+	chr8	NM_032611	ENST00000521578	THC2780585	TTCAAAGACCCACACACGCACAAGACCCGGTGCTGCGTTATGTAGCTCAGGACCTTGGCT	Not Detected	Detected	Detected	Detected	Detected	Detected	Detected	Detected	Detected	Detected	Detected	Detected	Detected	Detected	Detected	Detected	Detected	Detected	Detected	Detected	-0.868158	0.0102696	0.167289	0.690599	-0.357987	0.0481076	0.616966	3.03127	0.424369	0.379794
A_33_P3382714	LINC00934	144742		1	22098	chr12:119721820-119721761	119721820	long intergenic non-protein coding RNA 934	119721761	hs|12q24.23	NR_024246	Hs.524782	Homo sapiens long intergenic non-protein coding RNA 934 (LINC00934), long non-coding RNA [NR_024246]	-	chr12			THC2513063	TGACAGACTATGTGAATAAGAGCAGAATCAGCTCAGTTGTCCCAGATGTGTGAGAAAGCC	Compromised	Not Detected	Not Detected	Not Detected	Not Detected	Not Detected	Not Detected	Not Detected	Detected	Not Detected	Not Detected	Not Detected	Compromised	Not Detected	Compromised	Not Detected	Not Detected	Compromised	Compromised	Compromised	-0.0979471	0.308418	-0.106778	-0.103693	0.991974	1.27692	-0.0884247	1.15728	1.64816	-0.100997
A_33_P3328395	FRG2DP	146481		1	22191	chr16:34711939-34711880	34711939	FSHD region gene 2 family, member D, pseudogene	34711880	hs|16p11.1	NR_026980	Hs.316564	Homo sapiens FSHD region gene 2 family, member D, pseudogene (FRG2DP), non-coding RNA [NR_026980]	-	chr16	NR_026980	ENST00000569028	THC2682036	GTTATATGTTTCTCTTTTAATTCAGAAAAGGCTGTAGCCTCTAACTTTCCCACGCTGAGC	Compromised	Compromised	Compromised	Compromised	Compromised	Detected	Not Detected	Compromised	Compromised	Compromised	Detected	Compromised	Compromised	Compromised	Compromised	Compromised	Not Detected	Not Detected	Not Detected	Compromised	0.0058105	-0.00285506	-0.00302005	6.50883e-05	-0.00320458	3.33362	-0.00638676	0.0134063	-0.00245571	0.00276041
A_33_P3404052	TNFAIP8	25816	20	0	12058	chr5:118729017-118729076	118729076	tumor necrosis factor, alpha-induced protein 8	118729017	hs|5q23.1	NM_001286813	Hs.656274	Homo sapiens tumor necrosis factor, alpha-induced protein 8 (TNFAIP8), transcript variant 3, mRNA [NM_001286813]	+	chr5	NM_001286813	ENST00000274456	THC2497767	CCCCACTTACAAAAACTATGTGATGGTATCAACAAAATGTTGGATGAAGAGAACATATGA	Detected	Detected	Detected	Detected	Detected	Detected	Detected	Detected	Detected	Detected	Detected	Detected	Detected	Detected	Detected	Detected	Detected	Detected	Detected	Detected	-0.155283	-0.459153	0.453701	0.160735	0.894172	0.469236	1.04114	0.932002	0.187886	0.569511
A_23_P74290	GBP5	115362		1	20762	chr1:89726446-89726387	89726446	guanylate binding protein 5	89726387	hs|1p22.2	NM_052942	Hs.513726	Homo sapiens guanylate binding protein 5 (GBP5), transcript variant 1, mRNA [NM_052942]	-	chr1	NM_052942	ENST00000490568	THC2666692	AGTGAGCTCCAGCACGCCCAGAGGACTGTTAATAACGATGATCCATGTGTTTTACTCTAA	Not Detected	Not Detected	Not Detected	Not Detected	Detected	Detected	Detected	Not Detected	Detected	Not Detected	Detected	Detected	Not Detected	Not Detected	Not Detected	Not Detected	Not Detected	Detected	Detected	Detected	-0.431208	0.0718508	0.176495	0.182862	0.738511	0.915221	0.96676	0.708869	1.02077	0.270649
A_23_P13929	NRIP2	83714		1	18825	chr12:2934527-2934504	2934527	nuclear receptor interacting protein 2	2934504	hs|12p13.33	NM_031474	Hs.530816	Homo sapiens nuclear receptor interacting protein 2 (NRIP2), mRNA [NM_031474]	-	chr12	NM_031474	ENST00000337508	THC2472937	TCTCTCAAATCATGGATTAGGAGTAAAGAAAGAGGCAGGCGCAATGGCTCATGCCTGTAA	Not Detected	Detected	Not Detected	Not Detected	Detected	Detected	Not Detected	Not Detected	Detected	Not Detected	Detected	Not Detected	Not Detected	Compromised	Not Detected	Not Detected	Not Detected	Not Detected	Not Detected	Not Detected	0.354706	0.533419	-0.428478	-0.459647	2.48607	1.04232	0.0322804	-0.234941	0.401923	-0.326729
A_33_P3413895	CDRT15P1	94158		1	20473	chr17:13928620-13928679	13928679	CMT1A duplicated region transcript 15 pseudogene 1	13928620	hs|17p12	NR_003261	Hs.709554	Homo sapiens CMT1A duplicated region transcript 15 pseudogene 1 (CDRT15P1), non-coding RNA [NR_003261]	+	chr17	NR_003261			TTATTCTCCTGATCTTGGTTTATCTGTGTGCAGGAGGTGCCGGAGAGCATTAAAAGAAGG	Compromised	Compromised	Compromised	Compromised	Compromised	Compromised	Compromised	Detected	Compromised	Compromised	Compromised	Not Detected	Compromised	Compromised	Compromised	Compromised	Compromised	Compromised	Compromised	Not Detected	0.0058105	-0.00285506	-0.00302005	6.50883e-05	-0.00320458	-0.00256181	-0.00638676	3.32946	-0.00245571	0.00276041
A_23_P203173	IL10RA	3587		1	3269	chr11:117872070-117872129	117872129	interleukin 10 receptor, alpha	117872070	hs|11q23.3	NM_001558	Hs.504035	Homo sapiens interleukin 10 receptor, alpha (IL10RA), transcript variant 1, mRNA [NM_001558]	+	chr11	NM_001558	ENST00000227752	THC2494310	CTGACTTGTCTAATTCATAGGGATGTGAGGTTCTGCTGAGGAAATGGGTATGAATGTGCC	Compromised	Compromised	Compromised	Compromised	Compromised	Compromised	Detected	Compromised	Compromised	Compromised	Compromised	Compromised	Compromised	Compromised	Compromised	Compromised	Compromised	Compromised	Compromised	Compromised	0.0058105	-0.00285506	-0.00302005	6.50883e-05	-0.00320458	-0.00256181	3.29657	0.0134063	-0.00245571	0.00276041
A_23_P119478	EBI3	10148	20	1	9633	chr19:4237260-4237319	4237319	Epstein-Barr virus induced 3	4237260	hs|19p13.3	NM_005755	Hs.501452	Homo sapiens Epstein-Barr virus induced 3 (EBI3), mRNA [NM_005755]	+	chr19	NM_005755	ENST00000221847	THC2737205	TCTAGCTGAGAAATGGAGATGTACTACTCTCTCCTTTACCTTTACCTTTACCACAGTGCA	Detected	Detected	Detected	Detected	Detected	Detected	Detected	Detected	Detected	Detected	Detected	Detected	Detected	Detected	Detected	Detected	Detected	Detected	Detected	Detected	-0.725891	-0.380882	0.469769	0.637006	0.397919	0.403268	1.16137	1.336	0.0435357	0.303397
A_33_P3367550	LOC401242	401242		1	26842	chr6:28827555-28827496	28827555	uncharacterized LOC401242	28827496	hs|6p22.1	NR_033379	Hs.448285	Homo sapiens uncharacterized LOC401242 (LOC401242), long non-coding RNA [NR_033379]	-	chr6		ENST00000440244	THC2512236	GCCCTCTGGGTTTTCAAAACAAATTGTTTTTACAATACCTATAGTAGTTATCTAGGGCAT	Compromised	Not Detected	Compromised	Compromised	Compromised	Not Detected	Compromised	Detected	Not Detected	Compromised	Detected	Compromised	Compromised	Compromised	Compromised	Compromised	Compromised	Not Detected	Compromised	Detected	-0.063797	0.205967	-0.0726275	-0.0695424	-0.0728121	0.784676	-0.0759942	2.65436	0.00749469	-0.0668471
A_32_P339640	C20orf197	284756		1	24822	chr20:58647278-58647337	58647337	chromosome 20 open reading frame 197	58647278	hs|20q13.33	NM_173644	Hs.335319	Homo sapiens chromosome 20 open reading frame 197 (C20orf197), transcript variant 1, mRNA [NM_173644]	+	chr20	NM_173644	ENST00000313426	THC2482980	TCTCCCTTATTAGAAATGACCACTATATTATGTTCTAAAATATCTGCGTACTTGTGTCCC	Compromised	Not Detected	Compromised	Compromised	Detected	Not Detected	Compromised	Compromised	Not Detected	Compromised	Compromised	Compromised	Compromised	Compromised	Compromised	Compromised	Compromised	Compromised	Compromised	Compromised	-0.10207	0.320785	-0.1109	-0.107815	3.11146	0.386376	-0.114267	-0.0944738	0.714668	-0.10512
A_33_P3355503	FOXL1	2300	20	1	2208	chr16:86615242-86615301	86615301	forkhead box L1	86615242	hs|16q24.1	NM_005250	Hs.533830	Homo sapiens forkhead box L1 (FOXL1), mRNA [NM_005250]	+	chr16	NM_005250	ENST00000320241		GATATTTTGCTATCCCAAACTCTCAGCCTCTGTGAATAAAGTTGTTTTTTCATTAACCTC	Detected	Detected	Detected	Detected	Detected	Detected	Detected	Detected	Detected	Detected	Detected	Detected	Detected	Detected	Detected	Detected	Detected	Detected	Detected	Detected	0.126925	0.00596809	0.0352011	-0.168096	1.04545	0.706309	0.831374	0.7026	-0.7852	-0.633922
A_23_P109488	PIK3IP1	113791		1	20587	chr22:31685561-31685502	31685561	phosphoinositide-3-kinase interacting protein 1	31685502	hs|22q12.2	NM_052880	Hs.26670	Homo sapiens phosphoinositide-3-kinase interacting protein 1 (PIK3IP1), transcript variant 1, mRNA [NM_052880]	-	chr22	NM_052880	ENST00000402249	THC2511528	AGCTGTGCAGCCAGTGATTGGGATCAGCCAGCGGGTGCGGATGAACTCCAAGGAGAAAAA	Compromised	Not Detected	Not Detected	Not Detected	Not Detected	Not Detected	Not Detected	Not Detected	Compromised	Not Detected	Not Detected	Not Detected	Not Detected	Not Detected	Not Detected	Not Detected	Compromised	Not Detected	Not Detected	Not Detected	-0.355689	-0.0607181	0.00764608	0.408763	0.974136	1.09327	0.595417	0.618954	-0.363955	0.0607429
A_23_P46351	TDRKH	11022		0	10587	chr1:151746976-151746917	151746976	tudor and KH domain containing	151746917	hs|1q21.3	NM_006862	Hs.144439	Homo sapiens tudor and KH domain containing (TDRKH), transcript variant 3, mRNA [NM_006862]	-	chr1	NM_006862	ENST00000526413	THC2531670	TGCTTCCATGTCTGGTGATGATAACCTTGAAGATGACTACTTACTCGGAAGTCTGGGCTT	Not Detected	Detected	Not Detected	Not Detected	Detected	Detected	Not Detected	Compromised	Detected	Not Detected	Detected	Not Detected	Not Detected	Not Detected	Not Detected	Not Detected	Detected	Detected	Detected	Detected	-0.187152	1.00576	-0.508633	-0.309975	1.64791	1.4711	0.826111	-0.664476	1.24858	0.0647473
A_23_P161968	SLC22A10	387775		1	26080	chr11:63072211-63072270	63072270	solute carrier family 22, member 10	63072211	hs|11q12.3	NM_001039752	Hs.188982	Homo sapiens solute carrier family 22, member 10 (SLC22A10), mRNA [NM_001039752]	+	chr11	NM_001039752	ENST00000332793	THC2480380	CTCCCCTCTTGATGACCTTAACGGTATTTTTTACCACTTTGCCATGGATCATTTATGGAA	Not Detected	Detected	Not Detected	Not Detected	Detected	Detected	Not Detected	Not Detected	Not Detected	Not Detected	Not Detected	Not Detected	Not Detected	Not Detected	Not Detected	Not Detected	Not Detected	Not Detected	Not Detected	Not Detected	-0.605288	0.950856	-0.0679784	-0.277589	1.89921	1.62182	-0.480891	0.232642	-0.456567	0.217745
A_23_P6596	HES1	3280	19	1	3061	chr3:193854276-193854463	193854463	hes family bHLH transcription factor 1	193854276	hs|3q29	NM_005524	Hs.250666	Homo sapiens hes family bHLH transcription factor 1 (HES1), mRNA [NM_005524]	+	chr3	NM_005524	ENST00000476918	NP835010	AGTCATCAAAGCCTATTATGGAGAAAAGACGAAGAGCAAGAATAAATGAAAGTCTGAGCC	Detected	Detected	Detected	Detected	Detected	Detected	Detected	Detected	Detected	Detected	Detected	Detected	Detected	Detected	Detected	Detected	Detected	Not Detected	Detected	Detected	-0.355994	-0.113087	0.250806	0.218273	0.678505	1.27135	0.73071	0.592173	0.066545	0.720239
A_23_P75630	APOA5	116519		1	20866	chr11:116660265-116660206	116660265	apolipoprotein A-V	116660206	hs|11q23.3	NM_052968	Hs.283923	Homo sapiens apolipoprotein A-V (APOA5), transcript variant 1, mRNA [NM_052968]	-	chr11	NM_052968	ENST00000542499	THC2477063	GAGCCCATGTTTCCTGACATAGCTCTACACCTAAATAAGGGACTGAACCCTCCCAACTGT	Compromised	Compromised	Detected	Not Detected	Detected	Compromised	Not Detected	Not Detected	Compromised	Not Detected	Compromised	Not Detected	Detected	Not Detected	Not Detected	Detected	Not Detected	Not Detected	Not Detected	Not Detected	-0.546809	-0.555475	0.758397	0.343887	2.00513	-0.555182	0.598662	1.22409	-0.555076	0.437433
A_33_P3281572	CMAHP	8418		1	7667	chr6:25081857-25081798	25081857	cytidine monophospho-N-acetylneuraminic acid hydroxylase, pseudogene	25081798	hs|6p22.3	NR_002174	Hs.484918	Homo sapiens cytidine monophospho-N-acetylneuraminic acid hydroxylase, pseudogene (CMAHP), transcript variant 1, non-coding RNA [NR_002174]	-	chr6	NR_002174	ENST00000377989	THC2474734	TAGGAACAAATTCTCTGTGGAAAACAAAGCATAGCTGTAGTAGATACGAATCCAATCACA	Compromised	Compromised	Not Detected	Compromised	Detected	Not Detected	Not Detected	Compromised	Not Detected	Not Detected	Not Detected	Not Detected	Not Detected	Not Detected	Not Detected	Compromised	Compromised	Compromised	Compromised	Compromised	0.0058105	-0.00285506	-0.00302005	6.50883e-05	1.94851	1.3165	-0.00638676	0.0134063	-0.00245571	0.00276041
A_23_P88580	ARID3B	10620	20	1	10161	chr15:74890377-74890436	74890436	AT rich interactive domain 3B (BRIGHT-like)	74890377	hs|15q24.1	NM_006465	Hs.655532	Homo sapiens AT rich interactive domain 3B (BRIGHT-like) (ARID3B), mRNA [NM_006465]	+	chr15	NM_006465	ENST00000622429	THC2463997	GTCCTCCTGCAGCAAGTGTCTATATGTTGTGGTTATTTTCTATCTTACATGTTCTCGAAT	Detected	Detected	Detected	Detected	Detected	Detected	Detected	Detected	Detected	Detected	Detected	Detected	Detected	Detected	Detected	Detected	Detected	Detected	Detected	Detected	0.0140476	0.0731945	-0.0242357	-0.0630074	1.05145	0.983052	0.615124	0.621451	-0.0884581	0.0755911
A_33_P3356877	OR13C3	138803		1	21829	chr9:107298199-107298140	107298199	olfactory receptor, family 13, subfamily C, member 3	107298140	hs|9q31.1	NM_001001961	Hs.553600	Homo sapiens olfactory receptor, family 13, subfamily C, member 3 (OR13C3), mRNA [NM_001001961]	-	chr9	NM_001001961	ENST00000374781	THC2603066	GGGAAGAAAAATTGCAAGCATTAGACAAGCTCATTTCTCTGTTTTATGGGGTAGTGACAC	Compromised	Compromised	Compromised	Compromised	Not Detected	Compromised	Compromised	Detected	Compromised	Compromised	Compromised	Compromised	Not Detected	Compromised	Compromised	Compromised	Compromised	Compromised	Compromised	Compromised	0.0058105	-0.00285506	-0.00302005	6.50883e-05	-0.00320458	-0.00256181	-0.00638676	3.28197	-0.00245571	0.00276041
A_32_P24376	KRTAP2-3	730755		1	28380	chr17:39215637-39215578	39215637	keratin associated protein 2-3	39215578	hs|17q21.2	NM_001165252	Hs.406714	Homo sapiens keratin associated protein 2-3 (KRTAP2-3), mRNA [NM_001165252]	-	chr17	NM_001165252	ENST00000391418	THC2478016	TAGAACTCTGTCCCACTGACTCATCACCCTTTTTTCTACTATTTCAAGGTTCTCAGATGA	Not Detected	Not Detected	Detected	Detected	Detected	Not Detected	Detected	Not Detected	Not Detected	Not Detected	Compromised	Not Detected	Not Detected	Not Detected	Not Detected	Not Detected	Not Detected	Not Detected	Not Detected	Not Detected	-0.528781	-0.770429	0.525691	0.77352	1.04334	0.313392	0.853249	1.05602	0.080956	-0.565435
A_33_P3310172	DGKB	1607		1	1538	chr7:14384986-14384927	14384986	diacylglycerol kinase, beta 90kDa	14384927	hs|7p21.2	NM_145695	Hs.567255	Homo sapiens diacylglycerol kinase, beta 90kDa (DGKB), transcript variant 2, mRNA [NM_145695]	-	chr7	NM_145695	ENST00000403963	THC2477590	TGGCACATCTGAAACTTTCTCAGCCACCTGCAAGAAGCTACATGAATCTGTAGAAATAGA	Not Detected	Not Detected	Not Detected	Compromised	Not Detected	Not Detected	Compromised	Detected	Not Detected	Not Detected	Compromised	Not Detected	Not Detected	Compromised	Compromised	Compromised	Not Detected	Compromised	Compromised	Compromised	0.0058105	-0.00285506	-0.00302005	6.50883e-05	0.0792294	-0.00256181	-0.00638676	3.19248	-0.00245571	0.96785
A_24_P83272	MAGEB4	4115		1	3792	chrX:30261621-30261680	30261680	melanoma antigen family B, 4	30261621	hs|Xp21.2	NM_002367	Hs.113291	Homo sapiens melanoma antigen family B, 4 (MAGEB4), mRNA [NM_002367]	+	chrX	NM_002367	ENST00000378982	THC2478228	AGGTAGAATCTGAAGATAGAAAGGGAAGAAAAGTAAAAGTTGCTTTATTCGTGGTTTGTC	Compromised	Not Detected	Compromised	Compromised	Not Detected	Not Detected	Compromised	Not Detected	Compromised	Compromised	Compromised	Compromised	Compromised	Compromised	Compromised	Compromised	Compromised	Compromised	Compromised	Compromised	-0.0230351	0.0836813	-0.0318656	-0.0287805	0.430453	1.30542	-0.0352323	1.55206	-0.0313013	-0.0260851
A_23_P102000	CXCR4	7852	20	1	7382	chr2:136872012-136871953	136872012	chemokine (C-X-C motif) receptor 4	136871953	hs|2q22.1	NM_001008540	Hs.593413	Homo sapiens chemokine (C-X-C motif) receptor 4 (CXCR4), transcript variant 1, mRNA [NM_001008540]	-	chr2	NM_001008540	ENST00000241393	THC2468169	TGCTGGTTTTTCAGTTTTCAGGAGTGGGTTGATTTCAGCACCTACAGTGTACAGTCTTGT	Detected	Detected	Detected	Detected	Detected	Detected	Detected	Detected	Detected	Detected	Detected	Detected	Detected	Detected	Detected	Detected	Detected	Detected	Detected	Detected	-0.0901747	0.239399	-0.219059	0.0698347	0.796903	0.961537	0.723707	0.755875	0.373279	0.397959
A_33_P3789069	LINC00939	400084		1	26642	chr12:126443310-126443251	126443310	long intergenic non-protein coding RNA 939	126443251	hs|12q24.32	NR_034132	Hs.156191	Homo sapiens long intergenic non-protein coding RNA 939 (LINC00939), long non-coding RNA [NR_034132]	-	chr12	NR_034132	ENST00000502479	THC2513185	CCTTGCATTGTCATATAAGCAATTGCTATTTGTGGTGTCTTGCAAATAAACCTATTCTGA	Compromised	Not Detected	Compromised	Compromised	Detected	Compromised	Compromised	Compromised	Compromised	Compromised	Compromised	Compromised	Compromised	Compromised	Compromised	Compromised	Compromised	Compromised	Compromised	Compromised	-0.0865994	0.274374	-0.0954299	-0.0923448	3.51079	-0.0949717	-0.0987966	-0.0790036	-0.0948656	-0.0896494
A_33_P3384775	ZBTB21	49854	18	0	13268	chr21:43422652-43422593	43422652	zinc finger and BTB domain containing 21	43422593	hs|21q22.3		Hs.434947	zinc finger and BTB domain containing 21 [Source:HGNC Symbol;Acc:HGNC:13083] [ENST00000398497]	-	chr21	AB190374	ENST00000398497	NP1395059	AGAAAGTACACCCGGCAACAAAGCTCGCCTTATCTGACAGCAGAAGAGCAGAGAAATCAA	Not Detected	Not Detected	Detected	Detected	Detected	Detected	Detected	Detected	Detected	Detected	Detected	Detected	Detected	Detected	Detected	Detected	Detected	Detected	Detected	Detected	-0.49538	-0.375556	0.236875	0.634061	0.620288	0.676018	0.908881	1.0311	0.403099	0.504461
A_24_P89835	MAPK15	225689		0	23945	chr8:144800393-144800452	144800452	mitogen-activated protein kinase 15	144800393	hs|8q24.3	NM_139021	Hs.493169	Homo sapiens mitogen-activated protein kinase 15 (MAPK15), mRNA [NM_139021]	+	chr8	NM_139021	ENST00000475376	THC2732310	CCATCCCAACATCATCAGCCTCCTTGACGTGATCCGGGCAGAGAACGACAGGGACATTTA	Not Detected	Not Detected	Not Detected	Not Detected	Detected	Not Detected	Not Detected	Not Detected	Not Detected	Not Detected	Not Detected	Not Detected	Not Detected	Not Detected	Not Detected	Not Detected	Not Detected	Not Detected	Not Detected	Not Detected	-0.189648	0.165784	-0.214932	0.238796	2.36236	0.493193	-0.113328	0.493529	0.69001	-0.0534143
A_23_P338479	CD274	29126	20	1	13061	chr9:5468310-5468369	5468369	CD274 molecule	5468310	hs|9p24.1	NM_014143	Hs.521989	Homo sapiens CD274 molecule (CD274), transcript variant 1, mRNA [NM_014143]	+	chr9	NM_014143	ENST00000381577	THC2475254	GAGTTTTTCCTATTTATTTTGAGTCTGTGAGGTCTTCTTGTCATGTGAGTGTGGTTGTGA	Detected	Detected	Detected	Detected	Detected	Detected	Detected	Detected	Detected	Detected	Detected	Detected	Detected	Detected	Detected	Detected	Detected	Detected	Detected	Detected	0.698114	-0.464429	0.11261	-0.346295	1.46574	0.405215	0.866695	0.4964	-1.30067	-0.815434
A_23_P13548	CHRDL2	25884	20	1	12126	chr11:74407549-74407490	74407549	chordin-like 2	74407490	hs|11q13.4		Hs.432379	chordin-like 2 [Source:HGNC Symbol;Acc:HGNC:24168] [ENST00000376332]	-	chr11	AF332891	ENST00000376332	NP1072916	GACCTAACAGTTGCAGATATGAGCTGTATAATTGTTGTTATTATATATTAATAAATAAGA	Detected	Detected	Detected	Detected	Detected	Detected	Detected	Detected	Detected	Detected	Detected	Detected	Detected	Detected	Detected	Detected	Detected	Detected	Detected	Detected	-0.216283	0.302894	-0.251622	0.16501	0.797701	1.11737	0.380667	0.937576	0.937576	0.090344
A_33_P3395859	C19orf84	147646		1	22265	chr19:51891601-51891543	51891601	chromosome 19 open reading frame 84	51891543	hs|19q13.41	NM_001193623	Hs.148344	Homo sapiens chromosome 19 open reading frame 84 (C19orf84), transcript variant 1, mRNA [NM_001193623]	-	chr19	NM_001193623	ENST00000574814	THC2602398	CTGCCTGCTCTTCAGGTAGAAAGCCCTGGTTGAACAATAAACGCATGACTCTCCCTGAAT	Detected	Not Detected	Detected	Not Detected	Detected	Detected	Not Detected	Not Detected	Not Detected	Not Detected	Detected	Detected	Detected	Not Detected	Not Detected	Not Detected	Not Detected	Not Detected	Detected	Not Detected	0.728207	-0.801181	0.208534	-0.135559	1.85322	0.914206	0.150349	0.306853	-0.556618	0.0409889
A_24_P784765	CD59	966	20	1	960	chr11:33724805-33724746	33724805	CD59 molecule, complement regulatory protein	33724746	hs|11p13	NM_203330	Hs.278573	Homo sapiens CD59 molecule, complement regulatory protein (CD59), transcript variant 1, mRNA [NM_203330]	-	chr11	NM_203330		THC2553429	TTGTGGCACTTGAGTTTTCTTGCATACTTGTTAGAGAAACCAAGTTTGTCATCAACTTCT	Detected	Detected	Detected	Detected	Detected	Detected	Detected	Detected	Detected	Detected	Detected	Detected	Detected	Detected	Detected	Detected	Detected	Detected	Detected	Detected	0.0486126	-0.241282	0.167001	0.0256662	0.995124	0.492187	1.00968	0.726911	0.397757	0.375444
A_23_P157333	EPHA1	2041		1	1939	chr7:143091310-143090922	143091310	EPH receptor A1	143090922	hs|7q34	NM_005232	Hs.89839	Homo sapiens EPH receptor A1 (EPHA1), mRNA [NM_005232]	-	chr7	NM_005232	ENST00000488068	THC2471088	TATGGGGAGATGAGCAATCAGGAGGTTATGAAGAGCATTGAGGATGGGTACCGGTTGCCC	Compromised	Compromised	Compromised	Compromised	Compromised	Detected	Compromised	Compromised	Not Detected	Compromised	Not Detected	Compromised	Compromised	Compromised	Compromised	Not Detected	Compromised	Compromised	Compromised	Compromised	0.0058105	-0.00285506	-0.00302005	6.50883e-05	-0.00320458	3.21785	-0.00638676	0.0134063	0.75062	0.00276041
A_32_P150142	DKFZp434L192	222029		1	23884	chr7:56564630-56564689	56564689	uncharacterized protein DKFZp434L192	56564630	hs|7p11.2	NR_026929	Hs.568108	Homo sapiens uncharacterized protein DKFZp434L192 (DKFZp434L192), long non-coding RNA [NR_026929]	+	chr7	NR_026929	ENST00000566570	THC2486209	AGTCTCCCCAAAAGTGACCACATCACCAGGCTCAGTTCCAGGAAGGCTGAGAAGTGCCCA	Compromised	Compromised	Not Detected	Not Detected	Detected	Compromised	Not Detected	Compromised	Compromised	Not Detected	Not Detected	Not Detected	Compromised	Not Detected	Compromised	Not Detected	Not Detected	Compromised	Not Detected	Not Detected	0.0058105	-0.00285506	-0.00302005	6.50883e-05	1.79157	-0.00256181	1.41799	0.0134063	-0.00245571	0.429098
A_24_P383356	SLC39A14	23516		0	11779	chr8:22272367-22273292	22273292	solute carrier family 39 (zinc transporter), member 14	22272367	hs|8p21.3	NM_015359	Hs.491232	Homo sapiens solute carrier family 39 (zinc transporter), member 14 (SLC39A14), transcript variant 2, mRNA [NM_015359]	+	chr8	NM_015359	ENST00000240095	THC2474762	CTTTTTCACAGAGAAGATCTTGAAGATTCTTCTTAAGCAGAAAAATGAGCATCATCATGG	Not Detected	Not Detected	Not Detected	Not Detected	Not Detected	Not Detected	Detected	Not Detected	Not Detected	Detected	Not Detected	Detected	Not Detected	Not Detected	Not Detected	Not Detected	Not Detected	Not Detected	Detected	Not Detected	0.134101	-0.216934	0.0722032	0.0106292	0.467476	0.0234928	1.1674	1.56014	-0.0871749	0.932873
A_23_P6293	UBASH3A	53347		0	14086	chr21:43867379-43867438	43867438	ubiquitin associated and SH3 domain containing A	43867379	hs|21q22.3	NM_018961	Hs.473912	Homo sapiens ubiquitin associated and SH3 domain containing A (UBASH3A), transcript variant 1, mRNA [NM_018961]	+	chr21	NM_018961	ENST00000473381	THC2475428	TTTCCAGAGGCGTCTTAGTCTCACCCAATGTGATTTGTAGAAGCACGAGACGCACTTTTA	Compromised	Not Detected	Compromised	Compromised	Detected	Compromised	Compromised	Not Detected	Compromised	Compromised	Compromised	Compromised	Not Detected	Compromised	Compromised	Not Detected	Not Detected	Compromised	Compromised	Compromised	-0.085784	0.271928	-0.0946145	-0.0915294	3.08203	-0.0941563	-0.0979812	0.32304	-0.0940502	-0.088834
A_23_P102731	SMOX	54498	20	1	14293	chr20:4168300-4168359	4168359	spermine oxidase	4168300	hs|20p13	NM_175839	Hs.433337	Homo sapiens spermine oxidase (SMOX), transcript variant 1, mRNA [NM_175839]	+	chr20	NM_175839	ENST00000621355	THC2489846	CTGCCTTGTTATTGTAAGTGCCTTCAATACTTTGCATTTTGGGATAATAAAAAAGGCTCC	Detected	Detected	Detected	Detected	Detected	Detected	Detected	Detected	Detected	Detected	Detected	Detected	Detected	Detected	Detected	Detected	Detected	Detected	Detected	Detected	-0.161065	-0.216324	0.204637	0.172751	0.689809	0.856342	0.790514	0.87583	0.298099	0.39643
A_23_P420942	MT1E	4493	20	0	4080	chr16:56660614-56660673	56660673	metallothionein 1E	56660614	hs|16q12.2	XM_005255956		PREDICTED: Homo sapiens metallothionein 1E (MT1E), transcript variant X1, mRNA [XM_005255956]	+	chr16	XM_005255956		THC2476324	TTTTTCTCGTGGGACACAAACCCCAACTGTACCCCCTATGGTTTCAGAACAGAGCTGTGC	Detected	Detected	Detected	Detected	Detected	Detected	Detected	Detected	Detected	Detected	Detected	Detected	Detected	Detected	Detected	Detected	Detected	Detected	Detected	Detected	0.0349131	0.52763	-0.587784	0.0252409	1.4822	0.783026	0.496353	0.450448	-0.143896	-0.31928
A_23_P259049	SLC45A2	51151		1	13545	chr5:33964061-33964002	33964061	solute carrier family 45, member 2	33964002	hs|5p13.2	NM_016180	Hs.278962	Homo sapiens solute carrier family 45, member 2 (SLC45A2), transcript variant 1, mRNA [NM_016180]	-	chr5	NM_016180	ENST00000505056	THC2612229	GAAGACTGTTGGGTACAGAATTCCAGGTCATGTTCTTCTTCTCTGCATTGGTGCTCACTT	Not Detected	Not Detected	Not Detected	Not Detected	Detected	Not Detected	Not Detected	Not Detected	Not Detected	Not Detected	Not Detected	Not Detected	Not Detected	Not Detected	Not Detected	Compromised	Not Detected	Not Detected	Not Detected	Not Detected	0.191647	-0.343275	0.491982	-0.340355	3.17105	0.112059	-0.199057	0.127478	0.0829983	0.543448
A_32_P524904	C11orf86	254439	20	1	24111	chr11:66744269-66744328	66744328	chromosome 11 open reading frame 86	66744269	hs|11q13.2	NM_001136485	Hs.232604	Homo sapiens chromosome 11 open reading frame 86 (C11orf86), mRNA [NM_001136485]	+	chr11	NM_001136485	ENST00000308963	THC2643325	GGCTGAGCACTCTGTGCTGAAAACCTTTGAACCTCACGGTGTCCTGATGAAGGAAGCAGA	Detected	Detected	Detected	Detected	Detected	Detected	Detected	Detected	Detected	Detected	Detected	Detected	Detected	Detected	Detected	Detected	Detected	Detected	Detected	Detected	-0.653021	0.29706	-0.0155725	0.371532	0.0157471	1.46179	0.49138	1.23959	0.371189	-0.17994
A_33_P3293888	AFF2	2334		1	2248	chrX:148072802-148072861	148072861	AF4/FMR2 family, member 2	148072802	hs|Xq28	NM_002025	Hs.496911	Homo sapiens AF4/FMR2 family, member 2 (AFF2), transcript variant 1, mRNA [NM_002025]	+	chrX	NM_002025	ENST00000342251	NP094681	TCTTGTCCGCTACGTTCGCCAAGGACTGTGTTGGCTGCGCATCGATGCCCACTTGTTGTA	Compromised	Detected	Not Detected	Not Detected	Not Detected	Detected	Not Detected	Compromised	Not Detected	Not Detected	Compromised	Not Detected	Not Detected	Not Detected	Compromised	Not Detected	Not Detected	Compromised	Not Detected	Compromised	-0.591103	1.04697	0.140981	-0.596848	0.544093	2.49178	0.747703	-0.583507	0.742003	-0.594153
A_23_P30435	TNIP1	10318	20	1	9824	chr5:150409825-150409766	150409825	TNFAIP3 interacting protein 1	150409766	hs|5q33.1	NM_006058	Hs.355141	Homo sapiens TNFAIP3 interacting protein 1 (TNIP1), transcript variant 5, mRNA [NM_006058]	-	chr5	NM_006058	ENST00000315050	THC2466066	ACACCCCTACCCCTCTGTGAGGAGCTGTGGGAAGTGTGGGTTTGTCTCCAGAACAGAAGA	Detected	Detected	Detected	Detected	Detected	Detected	Detected	Detected	Detected	Detected	Detected	Detected	Detected	Detected	Detected	Detected	Detected	Detected	Detected	Detected	0.0156488	-0.296395	0.309707	-0.0289612	0.947889	0.685374	0.936085	0.628174	-0.364508	0.105206
A_33_P3404601	C2	717		0	702	chr6:31912555-31912614	31912614	complement component 2	31912555	hs|6p21.33	NM_001282458	Hs.408903	Homo sapiens complement component 2 (C2), transcript variant 5, mRNA [NM_001282458]	+	chr6	NM_001282458	ENST00000460487	NP1206846	TTGACAGATGTCAGGGAGGTGGTGACAGACCAGTTCCTATGCAGTGGGACCCAGGAGGAT	Compromised	Compromised	Compromised	Compromised	Compromised	Compromised	Not Detected	Detected	Compromised	Compromised	Compromised	Compromised	Compromised	Not Detected	Not Detected	Not Detected	Compromised	Compromised	Compromised	Compromised	0.0058105	-0.00285506	-0.00302005	6.50883e-05	-0.00320458	-0.00256181	0.0272036	3.16891	-0.00245571	0.00276041
A_33_P3246108	APOLD1	81575	20	0	18580	chr12:12940330-12940389	12940389	apolipoprotein L domain containing 1	12940330	hs|12p13.1	NM_001130415	Hs.23388	Homo sapiens apolipoprotein L domain containing 1 (APOLD1), transcript variant 1, mRNA [NM_001130415]	+	chr12	NM_001130415	ENST00000326765	THC2474360	ACAATTCTGTCTACTTCATCGTCTTCTTTGGCTCACGTGGCTTCCTCATCCCCAGGCGGG	Detected	Detected	Detected	Detected	Detected	Detected	Detected	Detected	Detected	Detected	Detected	Detected	Detected	Detected	Detected	Detected	Detected	Detected	Detected	Detected	0.0901828	-0.0510278	0.209554	-0.248708	0.298505	1.97536	0.697562	0.216402	0.499392	0.0710468
A_32_P111336	LOC101926934	101926934		1	29533	chr6:46638287-46638228	46638287	uncharacterized LOC101926934	46638228	hs|6p12.3	XR_242030	Hs.664979	PREDICTED: Homo sapiens uncharacterized LOC101926934 (LOC101926934), transcript variant X2, ncRNA [XR_242030]	-	chr6	XR_242030		THC2774873	CACGTTACCTACTCAAGTCATAAGCGTCTGAAGAAAGTGCTCTGTAAATTCTCAGCAGAA	Not Detected	Detected	Compromised	Detected	Detected	Detected	Compromised	Detected	Detected	Compromised	Detected	Compromised	Compromised	Detected	Compromised	Not Detected	Compromised	Not Detected	Compromised	Detected	-0.0279789	1.0724	-1.28071	0.23628	1.06556	1.36891	-1.28407	2.03465	1.20265	-1.27492
A_33_P3308167	POLR2J4	84820		1	19503	chr7:43992306-43992247	43992306	polymerase (RNA) II (DNA directed) polypeptide J4, pseudogene	43992247	hs|7p13		Hs.657028	Homo sapiens mRNA; cDNA DKFZp686J18198 (from clone DKFZp686J18198). [BX538054]	-	chr7	BX538054		THC2502168	CCTCCAAGGCACTTACATAGCATATTTTTGTGTCCACTCTCTTGCTAGTCTGTTGTACCT	Not Detected	Detected	Not Detected	Not Detected	Detected	Detected	Not Detected	Not Detected	Not Detected	Detected	Not Detected	Not Detected	Detected	Not Detected	Not Detected	Not Detected	Detected	Detected	Not Detected	Detected	0.118608	0.320169	-0.306681	-0.132096	1.56867	1.89636	-0.403686	0.120819	-0.225319	0.190559
A_33_P3722782	TMEM72-AS1	220980		1	23758	chr10:45306531-45306472	45306531	TMEM72 antisense RNA 1	45306472	hs|10q11.21	NR_033842	Hs.568801	Homo sapiens TMEM72 antisense RNA 1 (TMEM72-AS1), long non-coding RNA [NR_033842]	-	chr10	NR_033842		THC2617338	GATTAGCTTGCAGGAAACACAAAATAAGTATGCATAAATAAATGAGTGGCTCAGCACACC	Compromised	Compromised	Compromised	Compromised	Compromised	Compromised	Compromised	Detected	Compromised	Not Detected	Compromised	Not Detected	Compromised	Compromised	Not Detected	Not Detected	Compromised	Compromised	Compromised	Compromised	0.0058105	-0.00285506	-0.00302005	6.50883e-05	-0.00320458	-0.00256181	-0.00638676	3.19305	-0.00245571	0.00276041
A_33_P3419577	RAD21L1	642636		0	27571	chr20:1214772-1214831	1214831	RAD21-like 1 (S. pombe)	1214772	hs|20p13	NM_001136566	Hs.713451	Homo sapiens RAD21-like 1 (S. pombe) (RAD21L1), mRNA [NM_001136566]	+	chr20	NM_001136566	ENST00000402452	THC2604975	CCAGAAGAAATCACTCTTAGAGAAAATTTTGACAATGATCTAATTTTCCAAGCTGAGAGC	Compromised	Not Detected	Detected	Compromised	Detected	Detected	Compromised	Compromised	Compromised	Compromised	Compromised	Not Detected	Compromised	Compromised	Compromised	Compromised	Compromised	Compromised	Compromised	Compromised	-0.473829	0.0220885	0.931315	-0.479574	1.47978	2.65193	-0.486026	-0.466233	-0.482095	-0.476879
A_33_P3700860	KIAA1661	85375		1	19745	chr22:45373849-45373790	45373849	KIAA1661 protein	45373790	hs|22q13.31		Hs.736388	Homo sapiens mRNA for KIAA1661 protein, partial cds. [AB051448]	-	chr22	AB051448			GGGAGCTTGGAGTTGAAGTTTTCTTCAAAAAGTTGCAGAAGAAAACTTCATATGATTTCA	Compromised	Compromised	Compromised	Compromised	Detected	Detected	Compromised	Compromised	Detected	Compromised	Detected	Compromised	Compromised	Compromised	Compromised	Compromised	Compromised	Compromised	Compromised	Compromised	0.0058105	-0.00285506	-0.00302005	6.50883e-05	1.35141	1.81401	-0.00638676	0.0134063	2.39879	0.00276041
A_33_P3323842	BDNF-AS	497258		1	27402	chr11:27699226-27699285	27699285	BDNF antisense RNA	27699226	hs|11p14.1	NR_002832	Hs.675323	Homo sapiens BDNF antisense RNA (BDNF-AS), transcript variant BT2B, long non-coding RNA [NR_002832]	+	chr11	NR_002832			GGTGAGCAGGGTATAAGTGGGGCAAGACTTTTCAGTGTAAACTTCTTTTAAATTTTATTT	Compromised	Compromised	Compromised	Compromised	Detected	Not Detected	Compromised	Compromised	Compromised	Compromised	Not Detected	Compromised	Compromised	Compromised	Compromised	Compromised	Compromised	Compromised	Compromised	Compromised	0.0058105	-0.00285506	-0.00302005	6.50883e-05	1.60746	1.55731	-0.00638676	0.0134063	-0.00245571	0.00276041
A_33_P3384657	ERCC5	2073		0	1986	chr13:103501484-103501543	103501543	excision repair cross-complementation group 5	103501484	hs|13q33.1			excision repair cross-complementation group 5 [Source:HGNC Symbol;Acc:HGNC:3437] [ENST00000472151]	+	chr13		ENST00000472151	THC2743690	GCAGAAACATCGATCTAATACAAGACAGATGCACATCAACACCAAGTTCTACCTCTGAGA	Compromised	Compromised	Not Detected	Compromised	Not Detected	Detected	Not Detected	Compromised	Compromised	Not Detected	Compromised	Not Detected	Compromised	Compromised	Compromised	Not Detected	Not Detected	Compromised	Not Detected	Not Detected	0.0058105	-0.00285506	-0.00302005	6.50883e-05	0.482989	2.6462	0.0215538	0.0134063	-0.00245571	0.00276041
A_33_P3254335	BEND4	389206		1	26296	chr4:42113016-42112957	42113016	BEN domain containing 4	42112957	hs|4p13	NM_207406	Hs.120591	Homo sapiens BEN domain containing 4 (BEND4), transcript variant 1, mRNA [NM_207406]	-	chr4	NM_207406	ENST00000504360	THC2679292	TCTAGAATGCCACGTGTTCTGTTGGGGATAAAATTGCACAATAAATGTCAAGTCTCTGTT	Compromised	Not Detected	Not Detected	Compromised	Detected	Not Detected	Compromised	Compromised	Compromised	Compromised	Compromised	Compromised	Compromised	Compromised	Compromised	Not Detected	Not Detected	Compromised	Compromised	Compromised	-0.123019	0.383633	-0.131849	-0.128764	3.43324	-0.0190225	-0.135216	-0.115423	-0.131285	-0.126069
A_33_P3311439	GCH1	2643	20	0	2399	chr14:55312549-55312490	55312549	GTP cyclohydrolase 1	55312490	hs|14q22.2	NM_001024071	Hs.86724	Homo sapiens GTP cyclohydrolase 1 (GCH1), transcript variant 4, mRNA [NM_001024071]	-	chr14	NM_001024071	ENST00000395514	THC2668041	AAATTGCTGTAGCAATCACGGAAGCCTTGCGGCCTGCTGGAGTCGGGGTAGTGGTTGAAG	Detected	Detected	Detected	Detected	Detected	Detected	Detected	Detected	Detected	Detected	Detected	Detected	Detected	Detected	Detected	Detected	Detected	Detected	Detected	Detected	0.280542	-0.141499	-0.0907822	-0.0482612	0.910203	0.885613	0.639778	0.725696	-0.163208	0.00690222
A_33_P3388466	BTN3A1	11119		0	10691	chr6:26409886-26409945	26409945	butyrophilin, subfamily 3, member A1	26409886	hs|6p22.2	NM_007048	Hs.191510	Homo sapiens butyrophilin, subfamily 3, member A1 (BTN3A1), transcript variant 1, mRNA [NM_007048]	+	chr6	NM_007048	ENST00000425234	THC2575548	TTCAGAAAGAAAAAGAGAGAGCAAGAGTTGAGAGAAATGGCATGGAGCACAATGAAGCAA	Not Detected	Not Detected	Not Detected	Detected	Not Detected	Detected	Not Detected	Not Detected	Not Detected	Not Detected	Detected	Not Detected	Detected	Not Detected	Not Detected	Not Detected	Not Detected	Not Detected	Not Detected	Not Detected	-0.903056	0.0829186	0.147375	0.672763	-0.654663	3.49576	0.00968933	0.3094	-0.0643072	0.299792
A_23_P376096	TICAM1	148022	20	0	22316	chr19:4816695-4816636	4816695	toll-like receptor adaptor molecule 1	4816636	hs|19p13.3	NM_182919	Hs.29344	Homo sapiens toll-like receptor adaptor molecule 1 (TICAM1), mRNA [NM_182919]	-	chr19	NM_182919	ENST00000621756	THC2640280	ACTGAACGCAGCCTACTCAGCCTACCTCCAGAGCTACTTGTCCTACCAGGCACAGATGGA	Detected	Detected	Detected	Detected	Detected	Detected	Detected	Detected	Detected	Detected	Detected	Detected	Detected	Detected	Detected	Detected	Detected	Detected	Detected	Detected	-0.000616074	0.00252724	0.0769091	-0.0788231	1.03434	0.800695	0.870166	0.45152	0.0434952	0.32812
A_24_P392151	C11orf86	254439	19	0	24112	chr11:66743093-66743690	66743690	chromosome 11 open reading frame 86	66743093	hs|11q13.2	NM_001136485	Hs.232604	Homo sapiens chromosome 11 open reading frame 86 (C11orf86), mRNA [NM_001136485]	+	chr11	NM_001136485	ENST00000308963	THC2643325	TGAGGCGGTACCAACAGCAGGTAAGAAGAAGGTGGGAGAGCTTTGTCGCCATCTTCCCCA	Not Detected	Detected	Detected	Detected	Detected	Detected	Detected	Detected	Detected	Detected	Detected	Detected	Detected	Detected	Detected	Detected	Detected	Detected	Detected	Detected	-0.774833	0.331504	0.075531	0.367799	0.138995	1.41895	0.556082	1.03738	0.293024	-0.0132866
A_23_P126582	CASQ2	845		1	843	chr1:116243302-116243243	116243302	calsequestrin 2 (cardiac muscle)	116243243	hs|1p13.1	NM_001232	Hs.57975	Homo sapiens calsequestrin 2 (cardiac muscle) (CASQ2), mRNA [NM_001232]	-	chr1	NM_001232	ENST00000261448	THC2462644	CTTATTTCAAGTGATGGTCATTCATATCACTATGAACTTGGATATTCAAGCCTTTGGATG	Compromised	Compromised	Compromised	Compromised	Compromised	Compromised	Compromised	Detected	Compromised	Compromised	Compromised	Not Detected	Compromised	Compromised	Compromised	Compromised	Compromised	Compromised	Compromised	Compromised	0.0058105	-0.00285506	-0.00302005	6.50883e-05	-0.00320458	-0.00256181	-0.00638676	3.16129	-0.00245571	0.00276041
A_24_P269062	SPRY4	81848		0	18666	chr5:141690630-141690571	141690630	sprouty homolog 4 (Drosophila)	141690571	hs|5q31.3	NM_030964	Hs.323308	Homo sapiens sprouty homolog 4 (Drosophila) (SPRY4), transcript variant 1, mRNA [NM_030964]	-	chr5	NM_030964	ENST00000344120	THC2718466	TCGCCATCATACCTCGAGTGAGGCCCAGCTAGATAATGACTTGTCCAAGATGGCACACGT	Compromised	Compromised	Not Detected	Compromised	Not Detected	Not Detected	Detected	Not Detected	Not Detected	Not Detected	Not Detected	Not Detected	Not Detected	Not Detected	Not Detected	Not Detected	Not Detected	Compromised	Compromised	Not Detected	-0.168257	-0.176923	0.519183	-0.174003	0.516385	0.235578	1.5233	0.872455	-0.176523	-0.171307
A_33_P3422614	RSU1	6251		0	5853	chr10:16769124-16769065	16769124	Ras suppressor protein 1	16769065	hs|10p13			Ras suppressor protein 1 [Source:HGNC Symbol;Acc:HGNC:10464] [ENST00000464074]	-	chr10		ENST00000464074	THC2633385	GGTAGGCATCTTGGCAAAAACCACCAACTGGCAGCCTGTGTTGTGAGGAATGCACATTAA	Compromised	Not Detected	Not Detected	Not Detected	Not Detected	Detected	Not Detected	Not Detected	Detected	Not Detected	Not Detected	Not Detected	Not Detected	Not Detected	Not Detected	Not Detected	Not Detected	Not Detected	Not Detected	Not Detected	-0.490388	0.46517	0.315605	-0.290386	-0.499403	2.80862	0.375575	0.459805	1.05683	-0.08883
A_33_P3252583	OR9I1	219954		1	23692	chr11:57886043-57885984	57886043	olfactory receptor, family 9, subfamily I, member 1	57885984	hs|11q12.1	NM_001005211	Hs.632122	Homo sapiens olfactory receptor, family 9, subfamily I, member 1 (OR9I1), mRNA [NM_001005211]	-	chr11	NM_001005211	ENST00000302610	THC2611952	TTAAGAAACAAAGATGTAAAAGACGCCTTCAGAAAGGTCGCTAGGAGACTCCAGGTGTCC	Compromised	Compromised	Compromised	Compromised	Compromised	Compromised	Detected	Compromised	Compromised	Compromised	Compromised	Not Detected	Not Detected	Detected	Compromised	Not Detected	Compromised	Compromised	Not Detected	Compromised	0.0058105	-0.00285506	-0.00302005	6.50883e-05	-0.00320458	-0.00256181	3.13212	0.0134063	-0.00245571	0.00276041
A_23_P74981	ZNF670	93474	20	1	20392	chr1:247200908-247200849	247200908	zinc finger protein 670	247200849	hs|1q44	NM_033213	Hs.732305	Homo sapiens zinc finger protein 670 (ZNF670), transcript variant 1, mRNA [NM_033213]	-	chr1	NM_033213	ENST00000366503	THC2472855	GATGTAAGGAATGTGGTAAGTCGTTTACTTCTTCCAGTGCCCTTCGAAGCCATGAAAGGA	Detected	Detected	Detected	Detected	Detected	Detected	Detected	Detected	Detected	Detected	Detected	Detected	Detected	Detected	Detected	Detected	Detected	Detected	Detected	Detected	-0.236163	-0.188874	0.249376	0.175661	0.74849	0.560357	0.939322	0.880643	-0.0293713	0.409323
A_24_P399230	WFIKKN2	124857		0	21216	chr17:48919645-48919704	48919704	WAP, follistatin/kazal, immunoglobulin, kunitz and netrin domain containing 2	48919645	hs|17q21.33	NM_175575	Hs.211475	Homo sapiens WAP, follistatin/kazal, immunoglobulin, kunitz and netrin domain containing 2 (WFIKKN2), mRNA [NM_175575]	+	chr17	NM_175575	ENST00000311378	THC2473176	GGGGCGTCCTCATTTCTTCCTCAAATATAAGGAGGAAGATACCAATTAAAAGCTCATAGT	Compromised	Compromised	Compromised	Compromised	Compromised	Compromised	Compromised	Detected	Compromised	Not Detected	Compromised	Detected	Compromised	Compromised	Not Detected	Compromised	Compromised	Compromised	Compromised	Not Detected	0.0058105	-0.00285506	-0.00302005	6.50883e-05	-0.00320458	-0.00256181	-0.00638676	3.13985	-0.00245571	0.891351
A_33_P3387455	SFMBT2	57713		0	16562	chr10:7409838-7409779	7409838	Scm-like with four mbt domains 2	7409779	hs|10p14	NM_001029880	Hs.407983	Homo sapiens Scm-like with four mbt domains 2 (SFMBT2), transcript variant 1, mRNA [NM_001029880]	-	chr10	NM_001029880	ENST00000379711	THC2645501	TTCAGAGCAACTTCCAGCCAGGAATGAAATTGGAAGTGGCTAATAAGAACAACCCGGACA	Compromised	Not Detected	Not Detected	Not Detected	Not Detected	Not Detected	Detected	Not Detected	Not Detected	Not Detected	Not Detected	Detected	Not Detected	Not Detected	Not Detected	Not Detected	Not Detected	Not Detected	Not Detected	Compromised	-0.122011	0.206923	0.042845	-0.127756	-0.131026	2.74181e-05	2.13749	1.11811	-0.0548415	0.927345
A_23_P131676	ACKR3	57007	20	1	16027	chr2:237490783-237490842	237490842	atypical chemokine receptor 3	237490783	hs|2q37.3	NM_020311	Hs.471751	Homo sapiens atypical chemokine receptor 3 (ACKR3), mRNA [NM_020311]	+	chr2	NM_020311	ENST00000272928	THC2461058	ATCTGTGTGGTGTTTTGTACCGGCACGGGATATGGAACGAAAACTGCTTTGTAATGCAGT	Detected	Detected	Detected	Detected	Detected	Detected	Detected	Detected	Detected	Detected	Detected	Detected	Detected	Detected	Detected	Detected	Detected	Detected	Detected	Detected	0.150567	0.0382328	-0.0917845	-0.0970144	0.77387	0.88604	0.668562	0.794807	0.555428	0.443709
A_33_P3286273	EBLN1	340900		1	25476	chr10:22497875-22497816	22497875	endogenous Bornavirus-like nucleoprotein 1	22497816	hs|10p12.31	NM_001199938	Hs.450519	Homo sapiens endogenous Bornavirus-like nucleoprotein 1 (EBLN1), mRNA [NM_001199938]	-	chr10		ENST00000422359		AAGTGACATGGATCCATATACACTTAACATCCTTCGCGGTTATGGGATTTCGGGATTTGA	Not Detected	Not Detected	Not Detected	Not Detected	Not Detected	Not Detected	Not Detected	Not Detected	Not Detected	Detected	Detected	Detected	Detected	Not Detected	Not Detected	Not Detected	Compromised	Not Detected	Compromised	Not Detected	0.169423	-0.242722	-0.0373714	0.110671	0.881874	0.735729	0.0703714	1.43482	0.881446	1.62661
A_32_P87649	TMCO2	127391		1	21379	chr1:40717273-40717332	40717332	transmembrane and coiled-coil domains 2	40717273	hs|1p34.2	NM_001008740	Hs.406265	Homo sapiens transmembrane and coiled-coil domains 2 (TMCO2), mRNA [NM_001008740]	+	chr1	NM_001008740	ENST00000468258	THC2532045	ATGGACTCCAATCTTTTCCAGGAAAGCACTGTTTCCCTCATGTGTGCAGTGGTGTATCAA	Not Detected	Not Detected	Not Detected	Not Detected	Detected	Not Detected	Not Detected	Not Detected	Not Detected	Not Detected	Not Detected	Not Detected	Not Detected	Not Detected	Not Detected	Not Detected	Not Detected	Compromised	Not Detected	Detected	-0.120302	-0.0450382	0.218098	-0.0527592	3.21429	-0.0195913	-0.0276003	-0.0450382	-0.116196	0.30624
A_23_P24311	ALDH3B2	222		1	222	chr11:67430569-67430510	67430569	aldehyde dehydrogenase 3 family, member B2	67430510	hs|11q13.2	NM_000695	Hs.87539	Homo sapiens aldehyde dehydrogenase 3 family, member B2 (ALDH3B2), transcript variant 1, mRNA [NM_000695]	-	chr11	NM_000695	ENST00000349015	THC2576005	TGGAGCTGTCACATGACTGCATCCTGCCTGCCAGGGCTGCAAAGCAAGGTCTTGCTTCTA	Not Detected	Not Detected	Not Detected	Not Detected	Detected	Detected	Not Detected	Not Detected	Not Detected	Not Detected	Detected	Not Detected	Not Detected	Not Detected	Not Detected	Not Detected	Not Detected	Not Detected	Not Detected	Not Detected	0.372989	-0.447872	-0.275976	0.35086	1.09471	1.15605	0.553486	0.314217	-0.442484	0.0614705
A_33_P3313730	SH3BP2	6452		0	6076	chr4:2840746-2840805	2840805	SH3-domain binding protein 2	2840746	hs|4p16.3	NM_001145855	Hs.167679	Homo sapiens SH3-domain binding protein 2 (SH3BP2), transcript variant 4, mRNA [NM_001145855]	+	chr4	NM_001145855	ENST00000356331	THC2697213	GGGTGTATAGTTATGGCCTTAATTTGCATTTAGCTAATTACCAAGGAGATTGAGCATATT	Compromised	Detected	Not Detected	Not Detected	Detected	Detected	Not Detected	Compromised	Not Detected	Compromised	Not Detected	Not Detected	Compromised	Compromised	Compromised	Not Detected	Not Detected	Not Detected	Compromised	Not Detected	-0.544018	1.54217	-0.448384	-0.549763	1.68079	2.51448	-0.543559	-0.536422	0.409368	-0.547068
A_23_P253317	GPR171	29909		1	13136	chr3:150916346-150916287	150916346	G protein-coupled receptor 171	150916287	hs|3q25.1	NM_013308	Hs.549152	Homo sapiens G protein-coupled receptor 171 (GPR171), mRNA [NM_013308]	-	chr3	NM_013308	ENST00000617554	THC2479645	GAACCTGTGCTTTGATCCTATCCTGTACTATCACCTCTCAAAAGCATTCCGCTCAAAGGT	Compromised	Compromised	Compromised	Compromised	Compromised	Compromised	Not Detected	Detected	Compromised	Not Detected	Compromised	Not Detected	Compromised	Compromised	Compromised	Not Detected	Not Detected	Compromised	Not Detected	Compromised	0.0058105	-0.00285506	-0.00302005	6.50883e-05	-0.00320458	-0.00256181	0.0108838	3.1076	-0.00245571	0.00276041
A_33_P3213522	KRT42P	284116		0	24657	chr17:39785057-39784998	39785057	keratin 42 pseudogene	39784998	hs|17q21.2		Hs.725790	keratin 42 pseudogene [Source:HGNC Symbol;Acc:HGNC:27581] [ENST00000438131]	-	chr17	AK095281	ENST00000438131	THC2516502	TTTGAATACATATGTATACCCTTGGCAAGCACAGGCTGAGTATCTCCGGTATCCTAGGGA	Compromised	Not Detected	Compromised	Compromised	Detected	Detected	Not Detected	Compromised	Compromised	Compromised	Compromised	Compromised	Compromised	Compromised	Compromised	Compromised	Not Detected	Compromised	Compromised	Compromised	-0.0889401	0.281397	-0.0977707	-0.0946856	1.25942	2.02254	-0.0972862	-0.0813444	-0.0972064	-0.0919902
A_33_P3416937	FAM206A	54942		0	14676	chr9:111712804-111712863	111712863	family with sequence similarity 206, member A	111712804	hs|9q31.3		Hs.736735	family with sequence similarity 206, member A [Source:HGNC Symbol;Acc:HGNC:1364] [ENST00000374624]	+	chr9	BG213342	ENST00000374624	THC2699752	AAAGGTAGAAGACGTCATCAAGAGGAAAATGATGCCTCTAAGCTTGGGACTGCATCTTCC	Not Detected	Not Detected	Not Detected	Not Detected	Not Detected	Detected	Not Detected	Not Detected	Compromised	Not Detected	Detected	Not Detected	Not Detected	Compromised	Not Detected	Compromised	Not Detected	Not Detected	Not Detected	Not Detected	-0.0792406	-0.0879061	0.121991	0.0451562	0.0795307	2.36687	0.254899	0.399333	-0.0875068	-0.0822907
A_24_P362904	PFKFB4	5210	20	1	4782	chr3:48555513-48555454	48555513	6-phosphofructo-2-kinase/fructose-2,6-biphosphatase 4	48555454	hs|3p21.31	NM_004567	Hs.476217	Homo sapiens 6-phosphofructo-2-kinase/fructose-2,6-biphosphatase 4 (PFKFB4), mRNA [NM_004567]	-	chr3	NM_004567	ENST00000232375	THC2462296	GACACACTCATTTGTTAGCCATAGTGGGTTCCCTTGGTCAGCAACAGTGCATGTACCTCT	Detected	Detected	Detected	Detected	Detected	Detected	Detected	Detected	Detected	Detected	Detected	Detected	Detected	Detected	Detected	Detected	Detected	Detected	Detected	Detected	0.234018	0.246318	-0.12392	-0.356417	1.33181	0.967848	0.57814	0.222481	0.272564	0.195633
A_33_P3392092	ADCYAP1	116		1	108	chr18:911932-911991	911991	adenylate cyclase activating polypeptide 1 (pituitary)	911932	hs|18p11.32	NM_001117	Hs.531719	Homo sapiens adenylate cyclase activating polypeptide 1 (pituitary) (ADCYAP1), transcript variant 2, mRNA [NM_001117]	+	chr18	NM_001117	ENST00000579794	THC2655523	CCCAGTTTAATCTTTTGTATACTTTTTAGAAATGCCAAGAGCCTTACTAAACTGAAGCAG	Compromised	Compromised	Compromised	Compromised	Compromised	Detected	Compromised	Compromised	Compromised	Compromised	Compromised	Compromised	Compromised	Compromised	Compromised	Compromised	Compromised	Compromised	Compromised	Compromised	0.0058105	-0.00285506	-0.00302005	6.50883e-05	-0.00320458	3.09595	-0.00638676	0.0134063	-0.00245571	0.00276041
A_23_P65068	EID3	493861	20	1	27380	chr12:104698595-104698654	104698654	EP300 interacting inhibitor of differentiation 3	104698595	hs|12q23.3	NM_001008394	Hs.659857	Homo sapiens EP300 interacting inhibitor of differentiation 3 (EID3), mRNA [NM_001008394]	+	chr12	NM_001008394	ENST00000527879	THC2473304	AATGATTCCAGTTGCCATGGCAGGAAACAGGGAGTTATATCTTTGACTTTACAGGAGTGG	Detected	Detected	Detected	Detected	Detected	Detected	Detected	Detected	Detected	Detected	Detected	Detected	Detected	Detected	Detected	Detected	Detected	Detected	Detected	Detected	0.110999	0.0432558	-0.0223093	-0.131945	0.961724	0.539574	0.889607	0.703728	0.99664	0.848324
A_23_P169207	OR13C4	138804		1	21830	chr9:107289074-107289015	107289074	olfactory receptor, family 13, subfamily C, member 4	107289015	hs|9q31.1	NM_001001919	Hs.553601	Homo sapiens olfactory receptor, family 13, subfamily C, member 4 (OR13C4), mRNA [NM_001001919]	-	chr9	NM_001001919	ENST00000277216	THC2610577	GGTGTATGTACTGCTGACTTCTGTATCATGGCTTTCTGGTGGAATCAATTCAACTGTGCA	Compromised	Compromised	Compromised	Compromised	Compromised	Compromised	Compromised	Detected	Compromised	Compromised	Compromised	Not Detected	Not Detected	Compromised	Not Detected	Compromised	Compromised	Compromised	Compromised	Compromised	0.0058105	-0.00285506	-0.00302005	6.50883e-05	-0.00320458	-0.00256181	-0.00638676	3.10533	-0.00245571	0.00276041
A_24_P484965	TEX41	401014		0	26781	chr2:145780779-145780838	145780838	testis expressed 41 (non-protein coding)	145780779	hs|2q22.3	XM_005263847	Hs.42192	testis expressed 41 (non-protein coding) [Source:HGNC Symbol;Acc:HGNC:48667] [ENST00000423031]	+	chr2	XM_005263847	ENST00000423031	THC2718566	GTAACATTCCTTTGAACACTCAGCTTTCTGAAATGGTGTCCCACCGCAAGGACTGGAGAA	Compromised	Compromised	Compromised	Not Detected	Detected	Compromised	Not Detected	Compromised	Compromised	Compromised	Compromised	Not Detected	Compromised	Compromised	Compromised	Compromised	Not Detected	Compromised	Compromised	Compromised	0.0058105	-0.00285506	-0.00302005	6.50883e-05	3.08677	-0.00256181	-0.00638676	0.0134063	-0.00245571	0.00276041
A_23_P166686	AMOTL2	51421	20	1	13786	chr3:134074801-134074742	134074801	angiomotin like 2	134074742	hs|3q22.2	NM_016201	Hs.426312	Homo sapiens angiomotin like 2 (AMOTL2), transcript variant 2, mRNA [NM_016201]	-	chr3	NM_016201	ENST00000422605	THC2469043	TTTTGTTATGCCACCCTGTACCAGGATTGCTGCCGCATTCCACTGGGTATAACAGTATTT	Detected	Detected	Detected	Detected	Detected	Detected	Detected	Detected	Detected	Detected	Detected	Detected	Detected	Detected	Detected	Detected	Detected	Detected	Detected	Detected	0.202735	-0.293937	0.0876341	0.00357056	0.874094	0.450419	0.828548	0.933458	0.0443974	0.387005
A_23_P422350	MYO7A	4647		0	4211	chr11:76893556-76893615	76893615	myosin VIIA	76893556	hs|11q13.5	NM_000260	Hs.370421	Homo sapiens myosin VIIA (MYO7A), transcript variant 1, mRNA [NM_000260]	+	chr11	NM_000260	ENST00000620575	NP709297	GAGAAGATCCCTGTGATGACCAAGATTTATGAGACCCTGGGCAAGAAGACGTACAAGAGG	Compromised	Compromised	Compromised	Not Detected	Detected	Not Detected	Not Detected	Compromised	Not Detected	Not Detected	Compromised	Not Detected	Compromised	Compromised	Compromised	Not Detected	Compromised	Compromised	Compromised	Compromised	0.0058105	-0.00285506	-0.00302005	6.50883e-05	2.57097	0.484384	0.0123096	0.0134063	1.12551	0.00276041
A_23_P16915	QPCT	25797		1	12034	chr2:37599594-37599862	37599862	glutaminyl-peptide cyclotransferase	37599594	hs|2p22.2	NM_012413	Hs.79033	Homo sapiens glutaminyl-peptide cyclotransferase (QPCT), mRNA [NM_012413]	+	chr2	NM_012413	ENST00000469098	THC2775284	CATATTCCATTTTTAAGAAGAGGTGTTCCAGTTCTGCATCTGATACCGTCTCCTTTCCCT	Not Detected	Not Detected	Not Detected	Not Detected	Detected	Detected	Not Detected	Compromised	Detected	Not Detected	Detected	Not Detected	Not Detected	Not Detected	Not Detected	Not Detected	Not Detected	Not Detected	Not Detected	Compromised	0.486151	-0.253396	0.0782771	-0.311033	2.40537	1.25245	-0.279584	-0.297692	2.64841	-0.308338
A_33_P3368358	NEDD9	4739	17	0	4308	chr6:11201273-11201214	11201273	neural precursor cell expressed, developmentally down-regulated 9	11201214	hs|6p24.2	NM_182966	Hs.37982	Homo sapiens neural precursor cell expressed, developmentally down-regulated 9 (NEDD9), transcript variant 2, mRNA [NM_182966]	-	chr6	NM_182966	ENST00000379433	THC2477464	CAGAGAGATGGGCAAGTGTCCTATTTCTTAGTGAGAGCCTCTAAACAAACCAGCTTGTGA	Detected	Detected	Detected	Detected	Detected	Detected	Detected	Detected	Detected	Detected	Detected	Detected	Detected	Detected	Detected	Detected	Not Detected	Detected	Not Detected	Not Detected	0.541173	-0.506954	0.142985	-0.177203	0.833998	0.704344	0.819924	0.713432	-0.390944	0.374815
A_23_P48663	OTX2	5015		1	4568	chr14:57268815-57268756	57268815	orthodenticle homeobox 2	57268756	hs|14q22.3	NM_021728	Hs.288655	Homo sapiens orthodenticle homeobox 2 (OTX2), transcript variant 1, mRNA [NM_021728]	-	chr14	NM_021728	ENST00000554845	THC2622826	TGCATGCAGAGGTCCTATCCCATGACCTATACTCAGGCTTCAGGTTATAGTCAAGGATAT	Compromised	Compromised	Compromised	Compromised	Detected	Not Detected	Compromised	Compromised	Compromised	Compromised	Not Detected	Compromised	Compromised	Compromised	Compromised	Compromised	Compromised	Compromised	Not Detected	Compromised	0.0058105	-0.00285506	-0.00302005	6.50883e-05	2.80397	0.254901	-0.00638676	0.0134063	-0.00245571	0.00276041
A_24_P154080	ECE1	1889	20	0	1796	chr1:21560125-21560066	21560125	endothelin converting enzyme 1	21560066	hs|1p36.12	NM_001397	Hs.195080	Homo sapiens endothelin converting enzyme 1 (ECE1), transcript variant 1, mRNA [NM_001397]	-	chr1	NM_001397	ENST00000470394	THC2575076	AAATGCCATGCGGTTTTTCAACTTCTCATGGAGGGTCACTGCCGATCAGCTCAGGAAAGC	Detected	Detected	Detected	Detected	Detected	Detected	Detected	Detected	Detected	Detected	Detected	Detected	Detected	Detected	Detected	Detected	Detected	Detected	Detected	Detected	0.0452156	0.0613537	-0.0782261	-0.0283413	1.06359	1.08279	0.582561	0.335317	0.359165	0.070075
A_33_P3590259	CXCL14	9547		1	8849	chr5:134907553-134907494	134907553	chemokine (C-X-C motif) ligand 14	134907494	hs|5q31.1	NM_004887	Hs.483444	Homo sapiens chemokine (C-X-C motif) ligand 14 (CXCL14), mRNA [NM_004887]	-	chr5	NM_004887	ENST00000337225	NP1164491	ACGAAGAATAGGGTGAAAAACCTCAGAAGGGAAAACTCCAAACCAGTTGGGAGACTTGTG	Compromised	Not Detected	Compromised	Compromised	Not Detected	Not Detected	Detected	Compromised	Not Detected	Not Detected	Compromised	Not Detected	Not Detected	Not Detected	Not Detected	Not Detected	Not Detected	Detected	Not Detected	Not Detected	-0.124123	0.386945	-0.132953	-0.129868	0.800699	0.903915	1.47398	-0.116527	1.25989	0.573172
A_33_P3369371	GPX3	2878		0	2637	chr5:150407032-150407091	150407091	glutathione peroxidase 3 (plasma)	150407032	hs|5q33.1	NM_002084	Hs.386793	Homo sapiens glutathione peroxidase 3 (plasma) (GPX3), mRNA [NM_002084]	+	chr5	NM_002084	ENST00000388825	THC2587295	GCTCTTTGAGAAAGGGGATGTCAATGGAGAGAAAGAGCAGAAATTCTACACTTTCCTAAA	Compromised	Not Detected	Not Detected	Compromised	Not Detected	Not Detected	Not Detected	Compromised	Compromised	Compromised	Compromised	Not Detected	Compromised	Compromised	Compromised	Not Detected	Not Detected	Compromised	Not Detected	Compromised	0.0058105	-0.00285506	-0.00302005	6.50883e-05	0.439903	1.48069	1.12492	0.0134063	-0.00245571	0.00276041
A_33_P3397383	CDC20B	166979		0	23124	chr5:54433462-54433403	54433462	cell division cycle 20B	54433403	hs|5q11.2		Hs.669184	cell division cycle 20B [Source:HGNC Symbol;Acc:HGNC:24222] [ENST00000507931]	-	chr5	BC037547	ENST00000507931	THC2491094	CACTTTAGTGGCAGCATGAAGAAACGATTTGAACAGGAGGATGTTGGTGGCAAAGACTAA	Not Detected	Compromised	Compromised	Compromised	Detected	Detected	Compromised	Compromised	Compromised	Compromised	Compromised	Compromised	Compromised	Compromised	Compromised	Compromised	Compromised	Compromised	Compromised	Compromised	1.01014	-0.337632	-0.337797	-0.334712	1.26962	2.44297	-0.341164	-0.321371	-0.337233	-0.332016
A_33_P3317670	CRP	1401		1	1347	chr1:159682663-159682604	159682663	C-reactive protein, pentraxin-related	159682604	hs|1q23.2	NM_000567	Hs.76452	Homo sapiens C-reactive protein, pentraxin-related (CRP), mRNA [NM_000567]	-	chr1	NM_000567	ENST00000255030	THC2462344	CCAGAGCAAAATGAAGCACTAGGTATAAATATGTTGTTACTGCCAAGAACTTAAATGACT	Compromised	Compromised	Not Detected	Compromised	Compromised	Detected	Compromised	Compromised	Not Detected	Compromised	Compromised	Compromised	Compromised	Compromised	Compromised	Not Detected	Compromised	Compromised	Not Detected	Compromised	-0.132414	-0.141079	0.411653	-0.138159	-0.141429	3.45932	-0.144611	-0.124818	0.314688	-0.135464
A_33_P3422248	TMEM200C	645369		0	27777	chr18:5895116-5895057	5895116	transmembrane protein 200C	5895057	hs|18p11.31	XM_005258130	Hs.650086	transmembrane protein 200C [Source:HGNC Symbol;Acc:HGNC:37208] [ENST00000581347]	-	chr18	XM_005258130	ENST00000581347	THC2703203	TCGGCTCGGGCTGAAAAAGTTTCTCCATGGTTCCTTTGTGTCGCCCGAGCGCCCGTTCGC	Compromised	Not Detected	Not Detected	Not Detected	Detected	Not Detected	Not Detected	Not Detected	Detected	Not Detected	Not Detected	Not Detected	Not Detected	Not Detected	Not Detected	Not Detected	Not Detected	Not Detected	Not Detected	Not Detected	-0.532006	0.295926	0.108501	0.127579	1.95555	0.734321	-0.0376935	0.388354	1.32323	0.117344
A_23_P208208	ZNF649	65251		1	17333	chr19:52392608-52392549	52392608	zinc finger protein 649	52392549	hs|19q13.41	NM_023074	Hs.148322	Homo sapiens zinc finger protein 649 (ZNF649), mRNA [NM_023074]	-	chr19	NM_023074	ENST00000354957	THC2464335	CAGTCAGTCTATGGTGTATTTTTTCTAGTAGCCTGAACTGACTGAAAGAAAATCATGAAC	Not Detected	Not Detected	Not Detected	Not Detected	Detected	Not Detected	Not Detected	Not Detected	Not Detected	Not Detected	Not Detected	Not Detected	Not Detected	Not Detected	Not Detected	Not Detected	Not Detected	Compromised	Not Detected	Compromised	0.645788	-0.310518	-0.25276	-0.0825109	0.937155	0.935165	-0.296218	1.46282	0.671649	-0.107015
A_33_P3250695	PCDHA8	56140		1	15745	chr5:140223262-140223321	140223321	protocadherin alpha 8	140223262	hs|5q31.3	NM_031856	Hs.199343	Homo sapiens protocadherin alpha 8 (PCDHA8), transcript variant 2, mRNA [NM_031856]	+	chr5	NM_031856	ENST00000378123	NP362455	GGCGAAGAGCAAGATTTAAATGTTGATCATGGCCTCAAAGTAAGTCCATTTAAATTTAGA	Not Detected	Not Detected	Compromised	Not Detected	Not Detected	Detected	Compromised	Compromised	Not Detected	Compromised	Compromised	Compromised	Compromised	Compromised	Compromised	Compromised	Compromised	Compromised	Compromised	Not Detected	-0.263841	0.806099	-0.272671	-0.269586	0.46275	3.10586	-0.276038	-0.256245	0.146342	-0.266891
A_33_P3220352	CNPY1	285888		0	25014	chr7:155299777-155299718	155299777	canopy FGF signaling regulator 1	155299718	hs|7q36.3	NM_001103176	Hs.146751	Homo sapiens canopy FGF signaling regulator 1 (CNPY1), mRNA [NM_001103176]	-	chr7	NM_001103176		THC2483593	TATCCTCACTTATCGCCCAGGAGACACACTATCTAGCTGACAAGCTGTGCAGTGAAAAAT	Compromised	Compromised	Compromised	Compromised	Compromised	Detected	Compromised	Compromised	Detected	Compromised	Detected	Compromised	Compromised	Compromised	Compromised	Compromised	Compromised	Not Detected	Compromised	Compromised	0.0058105	-0.00285506	-0.00302005	6.50883e-05	-0.00320458	3.01852	-0.00638676	0.0134063	2.40167	0.00276041
A_32_P68148	ZNF738	148203	20	1	22330	chr19:21567123-21567182	21567182	zinc finger protein 738	21567123	hs|19p12	NR_027130	Hs.124384	Homo sapiens zinc finger protein 738 (ZNF738), non-coding RNA [NR_027130]	+	chr19	NR_027130			GAGAGACCCTACAAGTGTGAAGAATGTGGCAAAGCCTTTAATGTATTCTCAACCCTTACT	Detected	Detected	Detected	Detected	Detected	Detected	Detected	Detected	Detected	Detected	Detected	Detected	Detected	Detected	Detected	Detected	Detected	Detected	Detected	Detected	-0.145559	-0.196051	0.257	0.08461	0.570314	0.320186	0.603937	1.52104	-0.0773544	0.150154
A_23_P502081	MAGEC3	139081		1	21838	chrX:140985272-140985473	140985473	melanoma antigen family C, 3	140985272	hs|Xq27.2	NM_138702	Hs.356870	Homo sapiens melanoma antigen family C, 3 (MAGEC3), transcript variant 1, mRNA [NM_138702]	+	chrX	NM_138702	ENST00000298296	NP1459356	GCCCATTCAGAGGCCAGCAAGAGAAGTCTTAGAGTTTTTATCCAAGCTATCCAGTATCAT	Compromised	Compromised	Compromised	Compromised	Compromised	Compromised	Compromised	Detected	Compromised	Not Detected	Compromised	Not Detected	Compromised	Compromised	Compromised	Compromised	Not Detected	Detected	Compromised	Compromised	0.0058105	-0.00285506	-0.00302005	6.50883e-05	-0.00320458	-0.00256181	-0.00638676	3.02233	-0.00245571	0.00276041
A_33_P3308446	RHOB	388	20	1	387	chr2:20648971-20649030	20649030	ras homolog family member B	20648971	hs|2p24.1		Hs.502876	ras homolog family member B [Source:HGNC Symbol;Acc:HGNC:668] [ENST00000272233]	+	chr2	AK124398	ENST00000272233	THC2465361	TGAAATTTTCTCTGCACCTCTGTACAGAGAATACACCTGCCCCTGTATATCCTTTTTTCC	Detected	Detected	Detected	Detected	Detected	Detected	Detected	Detected	Detected	Detected	Detected	Detected	Detected	Detected	Detected	Detected	Detected	Detected	Detected	Detected	-0.252043	0.070137	-0.0236855	0.205589	0.529217	1.07178	0.505055	0.889797	0.115309	0.171993
A_24_P751074	ETS1	2113	20	1	2009	chr11:128328679-128328656	128328679	v-ets avian erythroblastosis virus E26 oncogene homolog 1	128328656	hs|11q24.3	NM_005238	Hs.369438	Homo sapiens v-ets avian erythroblastosis virus E26 oncogene homolog 1 (ETS1), transcript variant 2, mRNA [NM_005238]	-	chr11	NM_005238	ENST00000392668	THC2609159	ATGCCGGAAACTCTCCTTCTGTGAGTATAACTCCTGAGTTCCTATAGCAGATAAGATATA	Detected	Detected	Detected	Detected	Detected	Detected	Detected	Detected	Detected	Detected	Detected	Detected	Detected	Detected	Detected	Detected	Detected	Detected	Detected	Detected	0.456478	-0.457322	0.368521	-0.367677	1.59066	0.343752	0.944174	0.113306	-1.17302	-0.342582
A_23_P145074	PNRC1	10957	20	1	10517	chr6:89794426-89794485	89794485	proline-rich nuclear receptor coactivator 1	89794426	hs|6q15	NM_006813	Hs.75969	Homo sapiens proline-rich nuclear receptor coactivator 1 (PNRC1), mRNA [NM_006813]	+	chr6	NM_006813	ENST00000336032	THC2506301	CCCATTTTTGCTAAACTCAATTTCTGGTTTTGGTATATATCCATTCCAGCTTAATGCCTC	Detected	Detected	Detected	Detected	Detected	Detected	Detected	Detected	Detected	Detected	Detected	Detected	Detected	Detected	Detected	Detected	Detected	Detected	Detected	Detected	-0.392736	0.0870523	0.0325708	0.273117	0.499673	0.91366	0.650443	0.925915	0.0757303	-0.0806742
A_33_P3241388	SLC4A5	57835		0	16625	chr2:74450055-74449996	74450055	solute carrier family 4 (sodium bicarbonate cotransporter), member 5	74449996	hs|2p13.1	NM_021196	Hs.594099	Homo sapiens solute carrier family 4 (sodium bicarbonate cotransporter), member 5 (SLC4A5), transcript variant a, mRNA [NM_021196]	-	chr2	NM_021196	ENST00000377634	THC2485404	ATAAAGATTCCCATGGAAAGTGTCCAATCAGATCCCCAAAACGGTATCCACTGCATTGCC	Compromised	Compromised	Not Detected	Not Detected	Compromised	Compromised	Not Detected	Not Detected	Compromised	Not Detected	Compromised	Not Detected	Not Detected	Not Detected	Not Detected	Not Detected	Not Detected	Compromised	Not Detected	Not Detected	-0.0333905	-0.0420561	0.114583	-0.0391359	-0.0424056	-0.0417628	1.43306	1.63756	-0.0416567	0.811915
A_23_P98070	PDE6C	5146		1	4713	chr10:95422921-95425161	95425161	phosphodiesterase 6C, cGMP-specific, cone, alpha prime	95422921	hs|10q23.33	NM_006204	Hs.658121	Homo sapiens phosphodiesterase 6C, cGMP-specific, cone, alpha prime (PDE6C), mRNA [NM_006204]	+	chr10	NM_006204	ENST00000371447	THC2480950	GAGGAGCCGAAAAAGCTGCTGAAGATTCAGGAGGTGGTGATGACAAAAAGTCCAAAACAT	Compromised	Compromised	Compromised	Not Detected	Compromised	Detected	Not Detected	Compromised	Not Detected	Compromised	Not Detected	Compromised	Compromised	Compromised	Compromised	Not Detected	Compromised	Compromised	Compromised	Compromised	0.0058105	-0.00285506	-0.00302005	6.50883e-05	-0.00320458	2.63788	0.338309	0.0134063	0.344532	0.00276041
A_23_P340333	ITPRIP	85450	20	1	19784	chr10:106072118-106072059	106072118	inositol 1,4,5-trisphosphate receptor interacting protein	106072059	hs|10q25.1	NM_033397	Hs.523252	Homo sapiens inositol 1,4,5-trisphosphate receptor interacting protein (ITPRIP), transcript variant 1, mRNA [NM_033397]	-	chr10	NM_033397	ENST00000358187	THC2483365	AAACCATGCCTGGATCTCCCATAGCTTCTCCTTTGCTTCCAGGAGAAAGTTCACTGAAAA	Detected	Detected	Detected	Detected	Detected	Detected	Detected	Detected	Detected	Detected	Detected	Detected	Detected	Detected	Detected	Detected	Detected	Detected	Detected	Detected	0.128703	-0.0398664	0.00861359	-0.0974512	1.05939	0.686002	0.747677	0.488418	0.0936623	0.346763
A_23_P22800	TSPY3	728137		1	28127	chrY:9237685-9237850	9237850	testis specific protein, Y-linked 3	9237685	hs|Yp11.2	NM_001077697	Hs.556121	Homo sapiens testis specific protein, Y-linked 3 (TSPY3), mRNA [NM_001077697]	+	chrY	NM_001077697	ENST00000623101	THC2478895	CAACTGGTTCTCTGACCACAACTTCGCAGGATCTAACAAGATTGCTGAGATCCTATGTAA	Not Detected	Not Detected	Not Detected	Compromised	Not Detected	Not Detected	Detected	Compromised	Compromised	Compromised	Compromised	Compromised	Compromised	Compromised	Compromised	Compromised	Compromised	Compromised	Compromised	Compromised	0.380212	0.17741	-0.280353	-0.277268	0.730552	0.667126	1.84709	-0.263927	-0.279789	-0.274573
A_33_P3337549	ABCB5	340273		0	25416	chr7:20699676-20699735	20699735	ATP-binding cassette, sub-family B (MDR/TAP), member 5	20699676	hs|7p21.1	NM_001163942	Hs.404102	Homo sapiens ATP-binding cassette, sub-family B (MDR/TAP), member 5 (ABCB5), transcript variant 3, mRNA [NM_001163942]	+	chr7	NM_001163942	ENST00000443026	THC2602482	CCGCAGTATTTTCATCCACTGGTAATCACTTTAGGTAATCAAAACTAGTTCAGACTTTTA	Compromised	Compromised	Not Detected	Compromised	Compromised	Detected	Compromised	Compromised	Detected	Compromised	Compromised	Compromised	Compromised	Compromised	Compromised	Compromised	Compromised	Compromised	Compromised	Compromised	0.0058105	-0.00285506	-0.00302005	6.50883e-05	-0.00320458	2.97602	-0.00638676	0.0134063	2.73188	0.00276041
A_23_P128351	CRACR2A	84766		0	19470	chr12:3782664-3768814	3782664	calcium release activated channel regulator 2A	3768814	hs|12p13.32	NM_032680	Hs.504534	Homo sapiens calcium release activated channel regulator 2A (CRACR2A), transcript variant 3, mRNA [NM_032680]	-	chr12	NM_032680	ENST00000252322	THC2479108	CAGCTCCAAGAAGCCCATGAGGAGAAGAATGAACTGGAGTGTGCCCTAAAAAGGAAAATT	Compromised	Compromised	Compromised	Compromised	Compromised	Not Detected	Not Detected	Not Detected	Compromised	Not Detected	Compromised	Not Detected	Compromised	Compromised	Compromised	Not Detected	Not Detected	Compromised	Compromised	Compromised	0.0058105	-0.00285506	-0.00302005	6.50883e-05	-0.00320458	0.959766	0.0151427	2.00442	-0.00245571	0.00276041
A_33_P3405369	KRTAP5-4	387267		0	26034	chr11:1642289-1642230	1642289	keratin associated protein 5-4	1642230	hs|11p15.5	NM_001012709	Hs.539087	Homo sapiens keratin associated protein 5-4 (KRTAP5-4), mRNA [NM_001012709]	-	chr11	NM_001012709	ENST00000399682	NP1461693	GCGTTTAAGAGGCTTCCTTGGAGTGGCTTTGCATGTCCAACACTCTGCTGTATCTTTTTT	Compromised	Not Detected	Not Detected	Detected	Not Detected	Detected	Not Detected	Detected	Detected	Compromised	Detected	Not Detected	Not Detected	Detected	Not Detected	Detected	Not Detected	Compromised	Not Detected	Compromised	-0.686886	-0.225149	-0.695716	1.60775	0.348275	1.18825	-0.699083	2.13817	1.96254	-0.689936
A_24_P170726	LOC645427	645427	20	1	27780	chr17:21317327-21317386	21317386	uncharacterized LOC645427	21317327	hs|17p11.2		Hs.683873	Homo sapiens cDNA FLJ37088 fis, clone BRACE2017124. [AK094407]	+	chr17	AK094407		THC2487445	CTTACCCTCTTTGGCACTGCTGGTGACCAAGAAGCTGCAAGCATGGCATGTGGGTGGACA	Detected	Detected	Detected	Detected	Detected	Detected	Detected	Detected	Detected	Detected	Detected	Detected	Detected	Detected	Detected	Detected	Detected	Detected	Detected	Detected	0.237913	0.317981	-0.285876	-0.270018	0.901381	0.620604	0.699979	0.753295	0.258723	0.132854
A_23_P303978	HOXA-AS2	285943		1	25018	chr7:27161672-27161731	27161731	HOXA cluster antisense RNA 2	27161672	hs|7p15.2	XR_426154	Hs.714774	PREDICTED: Homo sapiens HOXA cluster antisense RNA 2 (HOXA-AS2), transcript variant X3, misc_RNA [XR_426154]	+	chr7	XR_426154		THC2709004	GCCGAAGGAAAGGCAAAATGGTCTAAGAAACTGCAAGAGTGTGATACAAGTTTTCCTCAA	Compromised	Not Detected	Not Detected	Not Detected	Not Detected	Not Detected	Not Detected	Detected	Not Detected	Compromised	Not Detected	Compromised	Not Detected	Detected	Not Detected	Compromised	Not Detected	Not Detected	Not Detected	Not Detected	-0.253167	-0.16821	-0.261997	0.683374	0.168093	0.667734	-0.0943956	2.23329	1.03897	-0.256217
A_24_P289648	HFE	3077		0	2854	chr6:26087545-26087604	26087604	hemochromatosis	26087545	hs|6p22.2	NM_139011	Hs.233325	Homo sapiens hemochromatosis (HFE), transcript variant 11, mRNA [NM_139011]	+	chr6	NM_139011	ENST00000352392	NP274995	AGTTTTACTGGGCATCTCCTGAGCCTAGGCAATAGCTGTAGGGTGACTTCTGGAGCCATC	Compromised	Compromised	Not Detected	Compromised	Not Detected	Compromised	Not Detected	Detected	Compromised	Not Detected	Compromised	Not Detected	Not Detected	Compromised	Not Detected	Compromised	Not Detected	Not Detected	Not Detected	Compromised	0.0058105	-0.00285506	-0.00302005	6.50883e-05	-0.00320458	-0.00256181	-0.00638676	2.97863	-0.00245571	0.00276041
A_33_P3839897	RNU4ATAC	100151683	20	1	29150	chr2:122288790-122288849	122288849	RNA, U4atac small nuclear (U12-dependent splicing)	122288790	hs|2q14.2		Hs.689638	HHAGE001732 Human liver regeneration after partial hepatectomy Homo sapiens cDNA, mRNA sequence [DW419002]	+	chr2	DW419002		THC2699796	TGTAACTTCCTTATGCTGAGTCGGCCCAGTAGTCTAGGTCAAGTTTCAATAGGAGACGAA	Detected	Detected	Detected	Detected	Detected	Detected	Detected	Detected	Detected	Detected	Detected	Detected	Detected	Detected	Detected	Detected	Detected	Detected	Detected	Detected	0.515931	0.268036	-0.336497	-0.447469	1.18727	0.444102	0.507702	0.821499	-0.18569	0.327975
A_24_P522864	MGC12916	84815		1	19499	chr17:14208047-14208106	14208106	uncharacterized protein MGC12916	14208047	hs|17p12	NR_026880	Hs.597458	Homo sapiens uncharacterized protein MGC12916 (MGC12916), long non-coding RNA [NR_026880]	+	chr17	NR_026880	ENST00000583262	THC2753207	ATTAACCAGGGAGAGTTGTAATTCAGAAACCTAGTTAAAACAAGTCCTCAAAAACTAGAG	Compromised	Compromised	Compromised	Compromised	Compromised	Detected	Compromised	Compromised	Compromised	Compromised	Compromised	Compromised	Compromised	Compromised	Compromised	Compromised	Compromised	Compromised	Compromised	Compromised	0.0058105	-0.00285506	-0.00302005	6.50883e-05	-0.00320458	2.95374	-0.00638676	0.0134063	-0.00245571	0.00276041
A_33_P3406998	DYRK1A	1859		0	1779	chr21:38852987-38853046	38853046	dual-specificity tyrosine-(Y)-phosphorylation regulated kinase 1A	38852987	hs|21q22.13	NM_130438	Hs.368240	Homo sapiens dual-specificity tyrosine-(Y)-phosphorylation regulated kinase 1A (DYRK1A), transcript variant 5, mRNA [NM_130438]	+	chr21	NM_130438	ENST00000462274	NP080608	CGATTCTAGTCATAAGAAGGAACGGAAGGTTTACAATGATGGTTATGATGATGATAACTA	Not Detected	Not Detected	Not Detected	Not Detected	Not Detected	Detected	Not Detected	Not Detected	Not Detected	Not Detected	Not Detected	Not Detected	Not Detected	Not Detected	Not Detected	Not Detected	Not Detected	Not Detected	Compromised	Not Detected	0.382215	0.304714	-0.582174	-0.104753	0.107322	2.88087	-0.585541	0.554762	0.556644	-0.234622
A_24_P208567	IL18R1	8809	14	1	8079	chr2:103014718-103014777	103014777	interleukin 18 receptor 1	103014718	hs|2q12.1	NM_003855	Hs.469521	Homo sapiens interleukin 18 receptor 1 (IL18R1), transcript variant 1, mRNA [NM_003855]	+	chr2	NM_003855	ENST00000409599	THC2476465	GGGAGCCTTCTTGATGATCTCAAAAATAATAGCTATTCAAGAAAATCACCAAGTGACTGT	Detected	Detected	Detected	Detected	Detected	Detected	Detected	Detected	Not Detected	Detected	Detected	Detected	Detected	Not Detected	Detected	Not Detected	Not Detected	Not Detected	Detected	Not Detected	0.49646	-0.215911	0.111733	-0.392283	1.19531	0.941905	0.649591	0.1696	-0.929492	-0.432287
A_33_P3237522	LOC100128568	100128568		1	28556	chr19:6020315-6020374	6020374	uncharacterized LOC100128568	6020315	hs|19p13.3	NR_046376	Hs.624525	Homo sapiens uncharacterized LOC100128568 (LOC100128568), long non-coding RNA [NR_046376]	+	chr19	NR_046376			TCCTTTGCTTGGGTAATTACGTTGACATTGACACTAAAAGGATGCATAGTTGTCTTGACA	Compromised	Compromised	Compromised	Compromised	Detected	Compromised	Compromised	Compromised	Not Detected	Compromised	Not Detected	Compromised	Compromised	Not Detected	Compromised	Compromised	Compromised	Compromised	Compromised	Compromised	0.0058105	-0.00285506	-0.00302005	6.50883e-05	2.95004	-0.00256181	-0.00638676	0.0134063	0.805507	0.00276041
A_23_P43412	HEMGN	55363		1	15177	chr9:100692550-100692491	100692550	hemogen	100692491	hs|9q22.33	NM_018437	Hs.176626	Homo sapiens hemogen (HEMGN), transcript variant 2, mRNA [NM_018437]	-	chr9	NM_018437	ENST00000616898	THC2464628	GGCTTGAAGAATATTCACCTGAAATATACCAAGAAACATCCCAGCTTGAAGAATATTCAC	Compromised	Compromised	Not Detected	Compromised	Detected	Compromised	Compromised	Not Detected	Not Detected	Not Detected	Compromised	Not Detected	Compromised	Compromised	Detected	Not Detected	Compromised	Not Detected	Detected	Compromised	0.0058105	-0.00285506	-0.00302005	6.50883e-05	2.52176	-0.00256181	-0.00638676	0.438307	1.30638	0.00276041
A_23_P127948	ADM	133	20	1	127	chr11:10328780-10328839	10328839	adrenomedullin	10328780	hs|11p15.4	NM_001124	Hs.441047	Homo sapiens adrenomedullin (ADM), mRNA [NM_001124]	+	chr11	NM_001124	ENST00000528655	THC2591417	GTGTAAAGTTGTTCGCCGCGTGGAATGTGAGTGTGTTTGTGTGCATGAAAGAGAAAGACT	Detected	Detected	Detected	Detected	Detected	Detected	Detected	Detected	Detected	Detected	Detected	Detected	Detected	Detected	Detected	Detected	Detected	Detected	Detected	Detected	0.44265	-0.279058	0.148362	-0.311955	1.02894	0.315375	1.03024	0.57591	-0.0663013	0.511992
A_33_P3572454	CPEB1-AS1	283692		1	24561	chr15:83361512-83361571	83361571	CPEB1 antisense RNA 1	83361512	hs|15q25.2	NR_046096	Hs.578667	Homo sapiens CPEB1 antisense RNA 1 (CPEB1-AS1), long non-coding RNA [NR_046096]	+	chr15	NR_046096		THC2622927	GAACAGCCATTCAAGGAAGTCATTAAACTCTAGTGGGATGAATAAAGATTTGAGTAAGTG	Not Detected	Compromised	Compromised	Compromised	Not Detected	Detected	Compromised	Compromised	Not Detected	Compromised	Not Detected	Compromised	Compromised	Compromised	Compromised	Compromised	Compromised	Compromised	Compromised	Compromised	0.0058105	-0.00285506	-0.00302005	6.50883e-05	0.683649	2.25917	-0.00638676	0.0134063	1.1581	0.00276041
A_33_P3241021	CD69	969		0	964	chr12:9907223-9907164	9907223	CD69 molecule	9907164	hs|12p13.31		Hs.208854	CD69 molecule [Source:HGNC Symbol;Acc:HGNC:1694] [ENST00000416624]	-	chr12	AK303383	ENST00000416624		CACCCATGGAAGTGGTCAAATGGCAAAGAATTTAACAACTGGTAAGTCTCCAGAAGTCTC	Compromised	Compromised	Compromised	Detected	Detected	Not Detected	Not Detected	Not Detected	Compromised	Compromised	Compromised	Not Detected	Compromised	Compromised	Compromised	Not Detected	Not Detected	Compromised	Compromised	Compromised	-0.774401	-0.783066	-0.783231	2.3407	0.99246	0.76158	0.549651	0.638118	-0.782667	-0.777451
A_23_P30024	NFKB1	4790	20	1	4352	chr4:103537856-103537915	103537915	nuclear factor of kappa light polypeptide gene enhancer in B-cells 1	103537856	hs|4q24	NM_003998	Hs.618430	Homo sapiens nuclear factor of kappa light polypeptide gene enhancer in B-cells 1 (NFKB1), transcript variant 1, mRNA [NM_003998]	+	chr4	NM_003998	ENST00000394820	THC2728296	CCCGCCTGAATCATTCTCGATTTAACTCGAGACCTTTTCAACTTGGCTTCCTTTCTTGGT	Detected	Detected	Detected	Detected	Detected	Detected	Detected	Detected	Detected	Detected	Detected	Detected	Detected	Detected	Detected	Detected	Detected	Detected	Detected	Detected	-0.115765	-0.131259	0.152285	0.094738	0.789375	0.782331	0.787142	0.582498	-0.28469	0.204528
A_24_P397435	SLC6A3	6531		0	6169	chr5:1393500-1393441	1393500	solute carrier family 6 (neurotransmitter transporter), member 3	1393441	hs|5p15.33	NM_001044	Hs.406	Homo sapiens solute carrier family 6 (neurotransmitter transporter), member 3 (SLC6A3), mRNA [NM_001044]	-	chr5	NM_001044	ENST00000621716	THC2476284	GCTGATATTGCAGTTTTTGTTTACAAGAATAATTAGCAATACTGAGTGAAGGATGTTGGC	Compromised	Compromised	Compromised	Compromised	Compromised	Compromised	Compromised	Detected	Compromised	Compromised	Compromised	Compromised	Compromised	Compromised	Compromised	Compromised	Compromised	Compromised	Compromised	Compromised	0.0058105	-0.00285506	-0.00302005	6.50883e-05	-0.00320458	-0.00256181	-0.00638676	2.94689	-0.00245571	0.00276041
A_24_P817863	UNC80	285175		0	24883	chr2:210863469-210863528	210863528	unc-80 homolog (C. elegans)	210863469	hs|2q34	NM_032504	Hs.396201	Homo sapiens unc-80 homolog (C. elegans) (UNC80), transcript variant 1, mRNA [NM_032504]	+	chr2	NM_032504	ENST00000272845	THC2690338	AAAGGATACTTTAATAGAACACAGTCTCCAGAATTCGCTGCTATCACACCAAGTCATGCT	Compromised	Compromised	Compromised	Compromised	Compromised	Detected	Compromised	Compromised	Not Detected	Compromised	Compromised	Compromised	Compromised	Compromised	Compromised	Compromised	Not Detected	Not Detected	Compromised	Not Detected	0.0058105	-0.00285506	-0.00302005	6.50883e-05	-0.00320458	2.92849	-0.00638676	0.0134063	-0.00245571	0.00276041
A_33_P3236065	CLEC1B	51266		1	13651	chr12:10145801-10145742	10145801	C-type lectin domain family 1, member B	10145742	hs|12p13.2	NM_016509	Hs.409794	Homo sapiens C-type lectin domain family 1, member B (CLEC1B), transcript variant 1, mRNA [NM_016509]	-	chr12	NM_016509	ENST00000348658	THC2489950	AAACATTATTTAATGTGTGAGAGGAAGGCTGGCATGACCAAGGTGGACCAACTACCTTAA	Compromised	Not Detected	Compromised	Compromised	Not Detected	Detected	Not Detected	Compromised	Detected	Compromised	Compromised	Not Detected	Not Detected	Compromised	Compromised	Compromised	Compromised	Compromised	Not Detected	Not Detected	-0.237127	0.725957	-0.245957	-0.242872	0.615205	2.79461	-0.248215	-0.229531	2.52755	-0.240177
A_23_P85693	GBP2	2634	20	1	2389	chr1:89578160-89575896	89578160	guanylate binding protein 2, interferon-inducible	89575896	hs|1p22.2	NM_004120	Hs.386567	Homo sapiens guanylate binding protein 2, interferon-inducible (GBP2), mRNA [NM_004120]	-	chr1	NM_004120	ENST00000463660	THC2660155	ATACAGGCCAAAGAGGTGCTGAAAAAATATTTGGAGTCCAAGGAGGATGTGGCTGATGCA	Detected	Detected	Detected	Detected	Detected	Detected	Detected	Detected	Detected	Detected	Detected	Detected	Detected	Detected	Detected	Detected	Detected	Detected	Detected	Detected	-1.01865	0.101476	0.611447	0.30573	0.445025	0.754463	0.860913	0.870274	0.983549	-0.452457
A_33_P3289721	CDRT1	374286		0	25822	chr17:15519120-15519061	15519120	CMT1A duplicated region transcript 1	15519061	hs|17p12	NM_006382	Hs.632233	Homo sapiens CMT1A duplicated region transcript 1 (CDRT1), transcript variant 1, mRNA [NM_006382]	-	chr17	NM_006382	ENST00000395906	NP1472841	TCAATCAAGACATCACAGATGTGTGTTTTTCCCCTGAGAAAGACCACAGCTCCAAGTCTG	Compromised	Not Detected	Not Detected	Not Detected	Detected	Not Detected	Detected	Not Detected	Not Detected	Not Detected	Detected	Detected	Not Detected	Not Detected	Detected	Not Detected	Not Detected	Not Detected	Not Detected	Not Detected	-0.797207	0.26307	0.06354	0.470597	0.663124	0.25603	1.35666	0.654306	0.330899	0.558589
A_23_P211047	BACH1	571	20	1	545	chr21:30717980-30718039	30718039	BTB and CNC homology 1, basic leucine zipper transcription factor 1	30717980	hs|21q21.3	NM_206866	Hs.154276	Homo sapiens BTB and CNC homology 1, basic leucine zipper transcription factor 1 (BACH1), transcript variant 1, mRNA [NM_206866]	+	chr21	NM_206866	ENST00000399921	THC2646890	ATGTTAGATGCAGTAGACGATACAGGTTGCATGTGGACACTCAGTCACATTAACAACTTG	Detected	Detected	Detected	Detected	Detected	Detected	Detected	Detected	Detected	Detected	Detected	Detected	Detected	Detected	Detected	Detected	Detected	Detected	Detected	Detected	-0.143648	-0.112086	0.132277	0.123461	0.587656	0.672655	0.732039	0.93505	-0.11832	-0.00807762
A_23_P404494	IL7R	3575	20	1	3261	chr5:35876781-35876840	35876840	interleukin 7 receptor	35876781	hs|5p13.2	NM_002185	Hs.591742	Homo sapiens interleukin 7 receptor (IL7R), transcript variant 1, mRNA [NM_002185]	+	chr5	NM_002185	ENST00000303115	THC2471416	CATCCTGCTTCTACCATGTGGATTTGGTCACAAGGTTTAAGGTGACCCAATGATTCAGCT	Detected	Detected	Detected	Detected	Detected	Detected	Detected	Detected	Detected	Detected	Detected	Detected	Detected	Detected	Detected	Detected	Detected	Detected	Detected	Detected	0.779842	0.19566	-0.451376	-0.524128	1.30017	0.621755	0.435204	0.569729	-2.30252	-1.81021
A_24_P336759	MCL1	4170	20	1	3858	chr1:150547681-150547622	150547681	myeloid cell leukemia 1	150547622	hs|1q21.3	NM_021960	Hs.632486	Homo sapiens myeloid cell leukemia 1 (MCL1), transcript variant 1, mRNA [NM_021960]	-	chr1	NM_021960	ENST00000369026	THC2507368	TATCGTTCTTGATCATAAGCCGCTTATTTATATCATGTATCTCTAAGGACCTAAAAGCAC	Detected	Detected	Detected	Detected	Detected	Detected	Detected	Detected	Detected	Detected	Detected	Detected	Detected	Detected	Detected	Detected	Detected	Detected	Detected	Detected	-0.16192	0.0719776	0.0510235	0.0389175	0.702002	0.885999	0.720792	0.616485	0.00974941	-0.00856495
A_33_P3246258	C2CD2	25966	20	1	12210	chr21:43314197-43314138	43314197	C2 calcium-dependent domain containing 2	43314138	hs|21q22.3		Hs.675058	Homo sapiens cDNA FLJ26009 fis, clone HRT03250. [AK129520]	-	chr21	AK129520		NP852850	CAAACGATTTCAGGAAGATTTGCACACGGGCACATATGACCATAATCTGGTTTCTGGCAT	Detected	Detected	Detected	Detected	Detected	Detected	Detected	Detected	Detected	Detected	Detected	Detected	Detected	Detected	Detected	Detected	Detected	Detected	Detected	Detected	-1.58408	0.192066	0.664295	0.727718	0.601494	0.578348	0.62726	1.11784	0.431812	0.724578
A_23_P140342	FSCB	84075		1	19001	chr14:44973873-44973814	44973873	fibrous sheath CABYR binding protein	44973814	hs|14q21.2	NM_032135	Hs.307086	Homo sapiens fibrous sheath CABYR binding protein (FSCB), mRNA [NM_032135]	-	chr14	NM_032135	ENST00000340446	NP814222	TAGGATCGGTTGTTTTGGAAGGTGAAGCAAAATTTGAAGAGGTTTCAAAAATCAATTCTG	Compromised	Not Detected	Compromised	Compromised	Compromised	Detected	Compromised	Compromised	Not Detected	Compromised	Compromised	Compromised	Compromised	Compromised	Compromised	Compromised	Compromised	Compromised	Compromised	Compromised	0.0058105	-0.00285506	-0.00302005	6.50883e-05	-0.00320458	2.91972	-0.00638676	0.0134063	-0.00245571	0.00276041
A_24_P117410	KLHDC7B	113730	20	1	20582	chr22:50988455-50988514	50988514	kelch domain containing 7B	50988455	hs|22q13.33	NM_138433	Hs.137007	Homo sapiens kelch domain containing 7B (KLHDC7B), mRNA [NM_138433]	+	chr22	NM_138433	ENST00000395676	THC2475720	GCTCAGGGAAGGGGCTGGGATCGGAACTTCCTGCTCTTGTTTCTGGACAACTTTCCCCTT	Detected	Detected	Detected	Detected	Detected	Detected	Detected	Detected	Detected	Detected	Detected	Detected	Detected	Detected	Detected	Detected	Detected	Detected	Detected	Detected	-0.901649	0.0186348	0.168355	0.714659	0.00206518	0.779017	0.954434	1.18248	1.41469	0.411914
A_23_P328740	NEURL3	93082		1	20353	chr2:97163478-97163419	97163478	neuralized E3 ubiquitin protein ligase 3	97163419	hs|2q11.2	NM_001285486	Hs.149219	Homo sapiens neuralized E3 ubiquitin protein ligase 3 (NEURL3), transcript variant 2, mRNA [NM_001285486]	-	chr2	NM_001285486	ENST00000451794	NP1167385	CTGAAGATGATTTAAAACATGAAAGTGTATTGTTGTCACTGTGGTAATTTCCTTGCCAGT	Compromised	Not Detected	Compromised	Compromised	Not Detected	Detected	Not Detected	Compromised	Not Detected	Compromised	Not Detected	Not Detected	Compromised	Compromised	Compromised	Compromised	Detected	Compromised	Compromised	Compromised	0.0058105	-0.00285506	-0.00302005	6.50883e-05	1.15888	1.75192	-0.00638676	0.0134063	0.123667	0.00276041
A_24_P120109	DHX57	90957		0	20069	chr2:39088500-39088441	39088500	DEAH (Asp-Glu-Ala-Asp/His) box polypeptide 57	39088441	hs|2p22.1	NM_198963	Hs.468226	Homo sapiens DEAH (Asp-Glu-Ala-Asp/His) box polypeptide 57 (DHX57), mRNA [NM_198963]	-	chr2	NM_198963	ENST00000479345	NP707798	TTTTATATGAACTTGAAATTCGATTTTCTAAAGACCACAAATATCCCTACCAAGCTCCGC	Compromised	Not Detected	Detected	Not Detected	Detected	Not Detected	Not Detected	Not Detected	Not Detected	Not Detected	Not Detected	Detected	Not Detected	Detected	Not Detected	Not Detected	Not Detected	Not Detected	Not Detected	Not Detected	-0.675257	-0.683923	0.880532	0.478649	2.25692	-0.0905829	0.399556	0.351175	-0.0741758	0.270919
A_23_P40805	KLF15	28999		1	12979	chr3:126062515-126062456	126062515	Kruppel-like factor 15	126062456	hs|3q21.3	NM_014079	Hs.272215	Homo sapiens Kruppel-like factor 15 (KLF15), mRNA [NM_014079]	-	chr3	NM_014079	ENST00000296233	THC2475153	TTTTTTAAGCAATAATTTATTTGCCTCCTCCAGAGGGACATGGCAATGTTACCAGCCCAC	Compromised	Compromised	Not Detected	Not Detected	Not Detected	Detected	Not Detected	Not Detected	Not Detected	Not Detected	Not Detected	Not Detected	Not Detected	Not Detected	Not Detected	Not Detected	Not Detected	Not Detected	Not Detected	Not Detected	-0.170103	-0.178768	0.0917273	0.257145	-0.0469553	2.7873	-0.165385	0.33779	0.398992	-0.173153
A_24_P600377	KIAA1024L	100127206		1	28469	chr5:129100655-129100714	129100714	KIAA1024-like	129100655	hs|5q23.3	NM_001257308	Hs.582534	Homo sapiens KIAA1024-like (KIAA1024L), mRNA [NM_001257308]	+	chr5		ENST00000564719		AAACAAGAGAAGCATTCAAAATTCTGTCGTATGGGTCTGATTTTACTTGTCGTTATCTCC	Not Detected	Compromised	Compromised	Compromised	Not Detected	Detected	Compromised	Compromised	Not Detected	Compromised	Compromised	Compromised	Compromised	Compromised	Compromised	Compromised	Not Detected	Compromised	Compromised	Compromised	0.925685	-0.30948	-0.309645	-0.30656	0.853435	2.65878	-0.313012	-0.293219	1.07	-0.303864
A_33_P3358183	PTGFR	5737		1	5336	chr1:78959166-78959225	78959225	prostaglandin F receptor (FP)	78959166	hs|1p31.1	NM_000959	Hs.654365	Homo sapiens prostaglandin F receptor (FP) (PTGFR), transcript variant 1, mRNA [NM_000959]	+	chr1	NM_000959	ENST00000497923	THC2629822	AATGGTAATCCAGCTCCTGGCGATAATGTGTGTCTCCTGTATTTGTTGGAGCCCATTTCT	Not Detected	Not Detected	Not Detected	Not Detected	Detected	Not Detected	Detected	Not Detected	Detected	Compromised	Detected	Not Detected	Not Detected	Compromised	Not Detected	Not Detected	Not Detected	Detected	Not Detected	Not Detected	0.111666	-0.186615	0.101942	-0.0269918	1.08374	0.506623	0.850044	0.462863	0.590189	-1.22676
A_24_P116710	RAMP2	10266		1	9765	chr17:40914409-40914468	40914468	receptor (G protein-coupled) activity modifying protein 2	40914409	hs|17q21.31	NM_005854	Hs.514193	Homo sapiens receptor (G protein-coupled) activity modifying protein 2 (RAMP2), mRNA [NM_005854]	+	chr17	NM_005854	ENST00000253796	THC2785710	TTTGCTGGAATCATTATAAGGATCAAATGGATCCTATCGAAAAGGATTGGTGCGACTGGG	Not Detected	Not Detected	Compromised	Compromised	Not Detected	Detected	Compromised	Compromised	Not Detected	Compromised	Compromised	Compromised	Compromised	Compromised	Compromised	Compromised	Compromised	Compromised	Compromised	Compromised	-0.0447919	0.148952	-0.0536225	-0.0505373	-0.053807	3.0493	-0.0569892	-0.0371962	-0.0530581	-0.047842
A_33_P3219279	JPH4	84502		1	19294	chr14:24037356-24037297	24037356	junctophilin 4	24037297	hs|14q11.2	NM_032452	Hs.597841	Homo sapiens junctophilin 4 (JPH4), transcript variant 1, mRNA [NM_032452]	-	chr14	NM_032452	ENST00000397118	THC2570866	AATTTGGGATTGAAGTTAAACTACAACAGTGCCGCCAACACCAAGTCTTGCAGGAAAAAA	Compromised	Not Detected	Compromised	Compromised	Detected	Compromised	Not Detected	Compromised	Not Detected	Compromised	Detected	Not Detected	Compromised	Compromised	Compromised	Not Detected	Compromised	Not Detected	Compromised	Not Detected	0.0058105	-0.00285506	-0.00302005	6.50883e-05	2.89602	-0.00256181	-0.00638676	0.0134063	0.20554	0.00276041
A_33_P3366754	LOC100128670	100128670		0	28568	chr9:92086591-92086532	92086591	uncharacterized LOC100128670	92086532	hs|9q22.2		Hs.689515	Homo sapiens cDNA FLJ44998 fis, clone BRAWH3010833. [AK126945]	-	chr9	AK126945		THC2490731	TATGCATCTGAGTTGGTGTGCACCTGAGCTGGCATGCACCTCAGCCTGTATGCACCTGAG	Not Detected	Not Detected	Not Detected	Not Detected	Not Detected	Not Detected	Not Detected	Detected	Not Detected	Detected	Not Detected	Not Detected	Detected	Detected	Not Detected	Detected	Not Detected	Not Detected	Detected	Not Detected	-0.176216	-0.279035	0.167854	0.287397	-0.236052	0.341012	-0.13751	2.92955	-0.286626	1.60897
A_23_P159688	TBC1D25	4943	19	1	4514	chrX:48420306-48420364	48420364	TBC1 domain family, member 25	48420306	hs|Xp11.23	NM_002536	Hs.694353	Homo sapiens TBC1 domain family, member 25 (TBC1D25), mRNA [NM_002536]	+	chrX	NM_002536	ENST00000376771	THC2504396	CAGTAGAAACCACTTATTTACCTTCTCCATCTCACTAATATGGACAAACAACAAGCACTC	Not Detected	Detected	Detected	Detected	Detected	Detected	Detected	Detected	Detected	Detected	Detected	Detected	Detected	Detected	Detected	Detected	Detected	Detected	Detected	Detected	-2.21829	0.516369	0.886641	0.815282	0.603967	0.711128	0.892614	0.688937	0.366034	0.615542
A_23_P61398	PIM3	415116	20	1	27045	chr22:50357570-50357629	50357629	Pim-3 proto-oncogene, serine/threonine kinase	50357570	hs|22q13.33	NM_001001852	Hs.530381	Homo sapiens Pim-3 proto-oncogene, serine/threonine kinase (PIM3), mRNA [NM_001001852]	+	chr22	NM_001001852	ENST00000360612	THC2756317	AGCCTGAGCGTTTAATTTATTCAGTACCTGTGTTTGTGTGAATGCGGTGTGTGCAGGCAT	Detected	Detected	Detected	Detected	Detected	Detected	Detected	Detected	Detected	Detected	Detected	Detected	Detected	Detected	Detected	Detected	Detected	Detected	Detected	Detected	0.041687	-0.154905	0.0493765	0.0638418	0.838644	0.648926	0.695217	0.709202	-0.111334	0.292122
A_23_P34510	PHC2	1912	20	0	1820	chr1:33794554-33794495	33794554	polyhomeotic homolog 2 (Drosophila)	33794495	hs|1p35.1	NM_198040	Hs.524271	Homo sapiens polyhomeotic homolog 2 (Drosophila) (PHC2), transcript variant 1, mRNA [NM_198040]	-	chr1	NM_198040	ENST00000467894	THC2745707	TGGGCATGGGACACCACTTCCTGCCAAGTGAGCCCACCAAGTGGAATGTAGAAGACGTCT	Detected	Detected	Detected	Detected	Detected	Detected	Detected	Detected	Detected	Detected	Detected	Detected	Detected	Detected	Detected	Detected	Detected	Detected	Detected	Detected	-0.274909	0.615297	-0.149333	-0.191058	0.951354	1.04105	0.605741	0.289466	-0.197459	-0.739261
A_33_P3309456	DNAH8	1769		1	1678	chr6:38838207-38838266	38838266	dynein, axonemal, heavy chain 8	38838207	hs|6p21.2	NM_001206927	Hs.520106	Homo sapiens dynein, axonemal, heavy chain 8 (DNAH8), mRNA [NM_001206927]	+	chr6	NM_001206927	ENST00000449981	THC2476084	TTAATCAATGACCTGTTCCCAGGACTGCAACTGGATAGTAATACTTATGCAGAACTGCAA	Compromised	Compromised	Compromised	Compromised	Compromised	Detected	Compromised	Compromised	Compromised	Compromised	Not Detected	Compromised	Not Detected	Compromised	Compromised	Compromised	Compromised	Compromised	Compromised	Compromised	0.0058105	-0.00285506	-0.00302005	6.50883e-05	-0.00320458	2.88268	-0.00638676	0.0134063	-0.00245571	0.00276041
A_33_P3239620	SPINT3	10816		1	10369	chr20:44141160-44141101	44141160	serine peptidase inhibitor, Kunitz type, 3	44141101	hs|20q13.12	NM_006652	Hs.370724	Homo sapiens serine peptidase inhibitor, Kunitz type, 3 (SPINT3), mRNA [NM_006652]	-	chr20	NM_006652	ENST00000217428	THC2742008	GATGTGCTCCTACAAGTGCTTCATCTCTGTGCCTGAAATTCTATAAATGTTGCAATCATG	Not Detected	Not Detected	Compromised	Compromised	Not Detected	Detected	Compromised	Compromised	Compromised	Compromised	Compromised	Not Detected	Not Detected	Compromised	Compromised	Compromised	Compromised	Compromised	Not Detected	Compromised	0.183742	-0.0621657	-0.0623307	-0.0592456	-0.0625153	3.05749	-0.0656974	-0.0459044	-0.0617664	-0.0565503
A_33_P3398096	ZPLD1	131368		1	21604	chr3:102196459-102196518	102196518	zona pellucida-like domain containing 1	102196459	hs|3q12.3	NM_175056	Hs.352213	Homo sapiens zona pellucida-like domain containing 1 (ZPLD1), mRNA [NM_175056]	+	chr3	NM_175056	ENST00000491959	THC2609900	CTGACTATAACAGATTCCTGCTCTCTGGAGAAGGCTTCACTGACTAAACTATGTGTGACT	Compromised	Compromised	Compromised	Compromised	Detected	Compromised	Compromised	Compromised	Compromised	Compromised	Detected	Not Detected	Compromised	Not Detected	Compromised	Compromised	Compromised	Compromised	Compromised	Compromised	0.0058105	-0.00285506	-0.00302005	6.50883e-05	2.87543	-0.00256181	-0.00638676	0.0134063	-0.00245571	0.00276041
A_23_P48988	SH3GL3	6457		1	6082	chr15:84287094-84287153	84287153	SH3-domain GRB2-like 3	84287094	hs|15q25.2	NM_003027	Hs.270055	Homo sapiens SH3-domain GRB2-like 3 (SH3GL3), transcript variant EEN-B2-L1, mRNA [NM_003027]	+	chr15	NM_003027	ENST00000564054	NP517918	TGTGCTCTCAGTGCGGTGTTCTGTGACATCCTTTGCTCTCTGACCAACTTAATGACTTTT	Not Detected	Not Detected	Not Detected	Not Detected	Not Detected	Detected	Not Detected	Compromised	Not Detected	Not Detected	Not Detected	Not Detected	Not Detected	Compromised	Not Detected	Not Detected	Not Detected	Not Detected	Not Detected	Not Detected	0.282719	-0.42562	-0.425785	0.568687	0.245588	3.47235	-0.429152	-0.409359	-0.26425	-0.0253873
A_24_P93720	LOC645984	645984		1	27815	chr10:31217943-31217884	31217943	uncharacterized LOC645984	31217884	hs|10p11.23		Hs.679038	Homo sapiens cDNA FLJ38117 fis, clone D3OST2003797. [AK095436]	-	chr10	AK095436		THC2484081	CCTTAAACCATAAAATCTGAAACAGAAAGCATATGATACAGTAACTTAGTACCAGAAGGG	Compromised	Compromised	Compromised	Compromised	Detected	Compromised	Compromised	Compromised	Compromised	Compromised	Detected	Compromised	Compromised	Compromised	Compromised	Compromised	Compromised	Compromised	Compromised	Compromised	0.0058105	-0.00285506	-0.00302005	6.50883e-05	2.85612	-0.00256181	-0.00638676	0.0134063	-0.00245571	0.00276041
A_23_P57910	RTP3	83597		1	18778	chr3:46542288-46542347	46542347	receptor (chemosensory) transporter protein 3	46542288	hs|3p21.31	NM_031440	Hs.196584	Homo sapiens receptor (chemosensory) transporter protein 3 (RTP3), mRNA [NM_031440]	+	chr3	NM_031440	ENST00000296142	THC2483506	TCCTACGCATGCCAAAACCACATCTGTAGGAACTTAAGCATTTTCTGCTGTTGTGTCATT	Compromised	Compromised	Detected	Not Detected	Not Detected	Detected	Not Detected	Not Detected	Not Detected	Not Detected	Not Detected	Detected	Not Detected	Not Detected	Not Detected	Not Detected	Not Detected	Compromised	Not Detected	Compromised	-0.566684	-0.57535	1.07705	0.0649824	-0.575699	3.61604	-0.218678	0.0343976	0.129193	0.460858
A_33_P3313899	LINC01433	728228	19	1	28137	chr20:4176271-4176330	4176330	long intergenic non-protein coding RNA 1433	4176271	hs|20p13	NR_033917	Hs.636379	Homo sapiens long intergenic non-protein coding RNA 1433 (LINC01433), long non-coding RNA [NR_033917]	+	chr20			THC2623071	ACTAGCGGTTGTTGGTGAGGTTCTTCAGGCTGCAGATGGAGACATGGGAAGGGCTGGACT	Not Detected	Detected	Detected	Detected	Detected	Detected	Detected	Detected	Detected	Detected	Detected	Detected	Detected	Detected	Detected	Detected	Detected	Detected	Detected	Detected	-1.26817	0.338622	0.124988	0.804565	0.335401	0.612528	0.697732	1.20765	1.50546	0.165799
A_33_P3209962	RASGRP2	10235	17	0	9731	chr11:64508971-64508912	64508971	RAS guanyl releasing protein 2 (calcium and DAG-regulated)	64508912	hs|11q13.1	NM_153819	Hs.99491	Homo sapiens RAS guanyl releasing protein 2 (calcium and DAG-regulated) (RASGRP2), transcript variant 2, mRNA [NM_153819]	-	chr11	NM_153819	ENST00000441258	THC2573972	ACCAACAATCCCGGAAGGACAACTCCAATTCCCTGCAGGTGAAAACGTGCCACCTGGTCA	Not Detected	Not Detected	Detected	Detected	Detected	Detected	Not Detected	Detected	Detected	Detected	Detected	Detected	Detected	Detected	Detected	Detected	Detected	Detected	Detected	Detected	-0.462234	-0.252128	0.049715	0.664645	-0.293898	2.79352	-0.285118	0.637962	-0.110457	0.173894
A_24_P251969	FGF1	2246		0	2147	chr5:141973506-141973447	141973506	fibroblast growth factor 1 (acidic)	141973447	hs|5q31.3	NM_000800	Hs.483635	Homo sapiens fibroblast growth factor 1 (acidic) (FGF1), transcript variant 1, mRNA [NM_000800]	-	chr5	NM_000800	ENST00000378046	THC2466556	AGACCATTTGTATTACCATTACTTGTATAAATACACTTCCTGCTTAAACTTGACCCAGGT	Compromised	Compromised	Not Detected	Not Detected	Compromised	Not Detected	Not Detected	Not Detected	Compromised	Not Detected	Compromised	Not Detected	Not Detected	Compromised	Not Detected	Compromised	Not Detected	Not Detected	Not Detected	Not Detected	0.0058105	-0.00285506	-0.00302005	6.50883e-05	-0.00320458	1.24593	-0.00638676	1.61463	-0.00245571	0.00276041
A_33_P3244112	UOX	391051		1	26517	chr1:84830942-84830883	84830942	urate oxidase, pseudogene	84830883	hs|1p31.1	NR_003927	Hs.647646	Homo sapiens urate oxidase, pseudogene (UOX), non-coding RNA [NR_003927]	-	chr1			THC2653229	TAGCTCAGCAAGGCATTCTGTGGATTACCTTATTAGTAATTATAACAGGCTTTATGGCTA	Not Detected	Not Detected	Compromised	Compromised	Not Detected	Detected	Compromised	Compromised	Not Detected	Compromised	Not Detected	Compromised	Compromised	Compromised	Compromised	Compromised	Compromised	Compromised	Compromised	Compromised	0.569718	-0.190824	-0.190989	-0.187904	-0.191174	3.41072	-0.194356	-0.174563	0.602757	-0.185209
A_32_P138032	C1orf61	10485		1	10003	chr1:156376887-156374350	156376887	chromosome 1 open reading frame 61	156374350	hs|1q22	NM_006365	Hs.380027	Homo sapiens chromosome 1 open reading frame 61 (C1orf61), mRNA [NM_006365]	-	chr1	NM_006365	ENST00000464238	THC2524108	ATGGCTAAGTTGGGAGACCAAAAAGAAGAATGTACTTCATCTGGTTGGGCTGGATTCCCT	Not Detected	Compromised	Compromised	Compromised	Not Detected	Compromised	Detected	Compromised	Compromised	Compromised	Compromised	Compromised	Compromised	Compromised	Compromised	Compromised	Not Detected	Compromised	Compromised	Compromised	0.0058105	-0.00285506	-0.00302005	6.50883e-05	0.957484	-0.00256181	1.88139	0.0134063	-0.00245571	0.00276041
A_33_P3321533	TMEM178B	100507421		1	29401	chr7:140912496-140912555	140912555	transmembrane protein 178B	140912496	hs|7q34			transmembrane protein 178B [Source:HGNC Symbol;Acc:HGNC:44112] [ENST00000563442]	+	chr7		ENST00000563442	THC2671740	ATGCCCTACGTAAGTGCACCTGAGTCTCAGTGGCTGTGACTGTGCTGTGAGGTCCCCTTT	Not Detected	Detected	Not Detected	Not Detected	Detected	Detected	Detected	Not Detected	Detected	Not Detected	Detected	Not Detected	Not Detected	Not Detected	Not Detected	Not Detected	Not Detected	Not Detected	Not Detected	Not Detected	0.0234075	0.368186	-0.417123	0.0255308	1.89328	0.765755	0.339391	-0.149786	0.901869	-0.70919
A_33_P3376838	PAPPA2	60676		1	16796	chr1:176660254-176660313	176660313	pappalysin 2	176660254	hs|1q25.2	NM_021936	Hs.187284	Homo sapiens pappalysin 2 (PAPPA2), transcript variant 2, mRNA [NM_021936]	+	chr1	NM_021936	ENST00000367661	THC2680151	CTTGTTTCTTGTGAAAAGTAATAGTGACTGGTTTCCTATAATGGACTCAAAGTTATCCCT	Not Detected	Compromised	Compromised	Compromised	Compromised	Detected	Compromised	Compromised	Compromised	Compromised	Compromised	Compromised	Compromised	Not Detected	Compromised	Compromised	Compromised	Compromised	Compromised	Compromised	0.186957	-0.0632374	-0.0634024	-0.0603173	-0.063587	3.02124	-0.0667691	-0.0469761	-0.0628381	-0.057622
A_33_P3217804	CAMSAP1	157922	20	0	22811	chr9:138709692-138709634	138709692	calmodulin regulated spectrin-associated protein 1	138709634	hs|9q34.3			calmodulin regulated spectrin-associated protein 1 [Source:HGNC Symbol;Acc:HGNC:19946] [ENST00000493088]	-	chr9		ENST00000493088		ATAGTTGCAATCATGTCATCAGGAATACCAGTGCCCTTCACACGGGCTCCCCAGCTGGTT	Detected	Detected	Detected	Detected	Detected	Detected	Detected	Detected	Detected	Detected	Detected	Detected	Detected	Detected	Detected	Detected	Detected	Detected	Detected	Detected	0.00319862	-0.0699124	0.107298	-0.0405841	0.147102	2.42667	0.334029	-0.0723238	0.0546508	-0.0378027
A_33_P3792641	LOC100144595	100144595		1	29140	chr2:155292578-155292519	155292578	uncharacterized LOC100144595	155292519	hs|2q24.1	NM_001256368	Hs.683952	Homo sapiens uncharacterized LOC100144595 (LOC100144595), mRNA [NM_001256368]	-	chr2	NM_001256368		THC2487925	GTACCTGGGAAATAATCTCGTTTGTATGCTTGTTTCTAGGATGTCTTTTACTCTTCATAA	Compromised	Compromised	Compromised	Compromised	Compromised	Compromised	Detected	Compromised	Compromised	Compromised	Compromised	Compromised	Compromised	Compromised	Compromised	Compromised	Compromised	Compromised	Compromised	Compromised	0.0058105	-0.00285506	-0.00302005	6.50883e-05	-0.00320458	-0.00256181	2.82366	0.0134063	-0.00245571	0.00276041
A_33_P3277373	OSM	5008		0	4563	chr22:30660206-30660147	30660206	oncostatin M	30660147	hs|22q12.2	NM_020530	Hs.248156	Homo sapiens oncostatin M (OSM), mRNA [NM_020530]	-	chr22	NM_020530	ENST00000215781	THC2474967	ACATCCTCGGGCTCAGGAACAACATCTACTGCATGGCCCAGCTGCTGGACAACTCAGACA	Compromised	Detected	Detected	Detected	Detected	Detected	Detected	Not Detected	Detected	Not Detected	Not Detected	Not Detected	Not Detected	Not Detected	Not Detected	Not Detected	Not Detected	Not Detected	Not Detected	Not Detected	-1.49642	1.67249	-0.0824266	-0.0936413	0.691958	1.08294	0.546722	0.507364	1.60248	-0.600557
A_33_P3249160	FAM47C	442444		1	27330	chrX:37029667-37029726	37029726	family with sequence similarity 47, member C	37029667	hs|Xp21.1	NM_001013736	Hs.535216	Homo sapiens family with sequence similarity 47, member C (FAM47C), mRNA [NM_001013736]	+	chrX	NM_001013736	ENST00000358047	THC2481432	GCCCCAGGAATGTACAACGTTGGCAACATCTGTAAATTCAATACCTAATGTTTATAAATA	Not Detected	Not Detected	Compromised	Compromised	Not Detected	Detected	Compromised	Compromised	Compromised	Compromised	Not Detected	Compromised	Compromised	Compromised	Compromised	Compromised	Compromised	Compromised	Compromised	Compromised	-0.261808	0.8	-0.270638	-0.267553	0.514848	2.83809	-0.274005	-0.254212	-0.270074	-0.264858
A_33_P3398862	RHOB	388	20	0	388	chr2:20648584-20648643	20648643	ras homolog family member B	20648584	hs|2p24.1		Hs.502876	ras homolog family member B [Source:HGNC Symbol;Acc:HGNC:668] [ENST00000272233]	+	chr2	AK309991	ENST00000272233	THC2711134	CTTTGTGCCTGTCCTAGAAGTGAAAATTGTTCAGTCCAAGAAACTGATGTTATTTGATTT	Detected	Detected	Detected	Detected	Detected	Detected	Detected	Detected	Detected	Detected	Detected	Detected	Detected	Detected	Detected	Detected	Detected	Detected	Detected	Detected	0.0132523	0.161676	-0.17979	0.00486183	0.877574	1.18229	0.284773	0.478358	0.24449	0.168231
A_23_P76078	IL23A	51561	20	1	13891	chr12:56734083-56734142	56734142	interleukin 23, alpha subunit p19	56734083	hs|12q13.3	NM_016584	Hs.98309	Homo sapiens interleukin 23, alpha subunit p19 (IL23A), mRNA [NM_016584]	+	chr12	NM_016584	ENST00000228534	THC2472873	GAAGGGAAATTTGGGGATTATTTATCCTCCTGGGGACAGTTTGGGGAGGATTATTTATTG	Detected	Detected	Detected	Detected	Detected	Detected	Detected	Detected	Detected	Detected	Detected	Detected	Detected	Detected	Detected	Detected	Detected	Detected	Detected	Detected	0.461045	-0.060977	-0.187303	-0.212764	1.1098	0.271666	0.844765	0.59547	-0.235768	-0.215623
A_32_P96807	RC3H1	149041	20	1	22391	chr1:173900682-173900623	173900682	ring finger and CCCH-type domains 1	173900623	hs|1q25.1	NM_001300850	Hs.30258	Homo sapiens ring finger and CCCH-type domains 1 (RC3H1), transcript variant 1, mRNA [NM_001300850]	-	chr1	NM_001300850	ENST00000367696	THC2642295	CTGGGTCTAAATAAGTACATGTTCCCACTTGTTGCCGATTTTTGAGAGTACTAGGGCCAT	Detected	Detected	Detected	Detected	Detected	Detected	Detected	Detected	Detected	Detected	Detected	Detected	Detected	Detected	Detected	Detected	Detected	Detected	Detected	Detected	-0.0836391	-0.182079	0.0878725	0.177849	0.46942	0.589308	0.693678	1.06677	-0.0417776	-0.0299263
A_24_P356916	SLC13A3	64849		0	17222	chr20:45187191-45187132	45187191	solute carrier family 13 (sodium-dependent dicarboxylate transporter), member 3	45187132	hs|20q13.12	NM_001011554	Hs.655498	Homo sapiens solute carrier family 13 (sodium-dependent dicarboxylate transporter), member 3 (SLC13A3), transcript variant 2, mRNA [NM_001011554]	-	chr20	NM_001011554	ENST00000279027	THC2778442	ATGCGTTGTATGGGACTGGAAGCAAGAGGTTCATTCAAAGAGAAACTCATGGGATTTGTA	Compromised	Compromised	Compromised	Compromised	Compromised	Compromised	Compromised	Detected	Compromised	Compromised	Compromised	Compromised	Compromised	Compromised	Compromised	Compromised	Compromised	Compromised	Compromised	Compromised	0.0058105	-0.00285506	-0.00302005	6.50883e-05	-0.00320458	-0.00256181	-0.00638676	2.83043	-0.00245571	0.00276041
A_33_P3213362	CASC2	255082		0	24147	chr10:119969564-119969623	119969623	cancer susceptibility candidate 2 (non-protein coding)	119969564	hs|10q26.11	NR_026939	Hs.89387	Homo sapiens cancer susceptibility candidate 2 (non-protein coding) (CASC2), transcript variant 1, long non-coding RNA [NR_026939]	+	chr10	NR_026939		THC2605927	GAGGCCTAGGATTTAGCTTGATTAGAAAAGCTGTGGAAAATGAATGTGCTAATTACTTTA	Not Detected	Not Detected	Not Detected	Not Detected	Not Detected	Detected	Not Detected	Not Detected	Not Detected	Not Detected	Not Detected	Compromised	Compromised	Not Detected	Compromised	Compromised	Not Detected	Not Detected	Compromised	Compromised	0.23074	0.731534	-0.482679	-0.479594	-0.482864	2.73416	-0.486046	1.05282	-0.482115	-0.280804
A_33_P3398912	SLC2A6	11182	20	1	10775	chr9:136336276-136336217	136336276	solute carrier family 2 (facilitated glucose transporter), member 6	136336217	hs|9q34.2	NM_017585	Hs.244378	Homo sapiens solute carrier family 2 (facilitated glucose transporter), member 6 (SLC2A6), transcript variant 1, mRNA [NM_017585]	-	chr9	NM_017585	ENST00000485978	THC2665909	GGCAGCTCCTATCTGCAAACTGTGTTCACCCTTTTGTAAAAATAAAGGAACTGGACCTGT	Detected	Detected	Detected	Detected	Detected	Detected	Detected	Detected	Detected	Detected	Detected	Detected	Detected	Detected	Detected	Detected	Detected	Detected	Detected	Detected	-0.0321465	-0.0407143	0.13898	-0.0661221	0.82867	0.775108	0.741564	0.47054	-0.470592	-0.600153
A_23_P144843	ESM1	11082		1	10655	chr5:54274617-54274558	54274617	endothelial cell-specific molecule 1	54274558	hs|5q11.2	NM_007036	Hs.129944	Homo sapiens endothelial cell-specific molecule 1 (ESM1), transcript variant 1, mRNA [NM_007036]	-	chr5	NM_007036	ENST00000381403	THC2663288	CTGAAGGAAGTAAGATGTTTGAAGCTTATGGAAATTTGAGTAACAAACAGCTTTGAACTG	Compromised	Compromised	Compromised	Compromised	Detected	Compromised	Not Detected	Compromised	Compromised	Compromised	Compromised	Compromised	Compromised	Compromised	Compromised	Compromised	Compromised	Compromised	Compromised	Compromised	0.0058105	-0.00285506	-0.00302005	6.50883e-05	2.64149	-0.00256181	0.157923	0.0134063	-0.00245571	0.00276041
A_23_P23155	AJAP1	55966		1	15673	chr1:4842908-4842967	4842967	adherens junctions associated protein 1	4842908	hs|1p36.32	NM_018836	Hs.25924	Homo sapiens adherens junctions associated protein 1 (AJAP1), transcript variant 1, mRNA [NM_018836]	+	chr1	NM_018836	ENST00000378191	THC2476775	GATTCGTCCTACGATTCTGAACCTGTGCCAATAATACCATTATGTGCCATGTACTGACCC	Compromised	Not Detected	Not Detected	Compromised	Not Detected	Detected	Compromised	Compromised	Compromised	Compromised	Compromised	Not Detected	Compromised	Compromised	Compromised	Compromised	Not Detected	Compromised	Compromised	Compromised	0.0058105	-0.00285506	-0.00302005	6.50883e-05	0.571954	2.23062	-0.00638676	0.0134063	-0.00245571	0.00276041
A_33_P3221403	LOC646743	646743		0	27865	chr2:131296727-131296668	131296727	uncharacterized LOC646743	131296668	hs|2q21.1		Hs.634887	Homo sapiens clone TESTIS-608 mRNA sequence. [AY726562]	-	chr2	AY726562	ENST00000623376	NP1275925	CCCAGGACTTGCTGGTCCAGCACTGAGCCCATAAACCAGACTCTGAGTTGCCCCTGTAAA	Not Detected	Not Detected	Not Detected	Not Detected	Detected	Not Detected	Detected	Compromised	Not Detected	Not Detected	Not Detected	Not Detected	Not Detected	Not Detected	Not Detected	Not Detected	Not Detected	Not Detected	Not Detected	Not Detected	-0.284976	0.508494	-0.293807	0.0702903	1.74622	-0.10108	1.43946	-0.277381	-0.0381572	0.415588
A_23_P148600	INE1	8552		1	7816	chrX:47064732-47064791	47064791	inactivation escape 1 (non-protein coding)	47064732	hs|Xp11.23	NR_024616	Hs.657350	Homo sapiens inactivation escape 1 (non-protein coding) (INE1), long non-coding RNA [NR_024616]	+	chrX	NR_024616		THC2480909	AATCCTGGGTGCTGTTACCTGAAAAAATAGCAGGTGTTAGACGAAAGAACAGATGTCTGG	Not Detected	Detected	Detected	Detected	Detected	Detected	Detected	Detected	Detected	Detected	Detected	Detected	Detected	Detected	Detected	Detected	Not Detected	Detected	Not Detected	Not Detected	-0.562087	0.48357	-0.330078	0.408594	0.836798	0.838286	0.0419064	1.08455	0.420297	0.357723
A_33_P3825317	FAM227A	646851		1	27873	chr22:38977174-38977115	38977174	family with sequence similarity 227, member A	38977115	hs|22q13.1	NM_001291030	Hs.542707	Homo sapiens family with sequence similarity 227, member A (FAM227A), transcript variant 2, mRNA [NM_001291030]	-	chr22	NM_001291030	ENST00000535113	THC2511076	TTGGGCATTAATAATAATTGCCATATTTGAAGCACGTCAAACGTGTTCTCACCTGTAAGT	Compromised	Compromised	Not Detected	Not Detected	Not Detected	Detected	Not Detected	Compromised	Detected	Compromised	Not Detected	Not Detected	Compromised	Compromised	Compromised	Compromised	Compromised	Compromised	Compromised	Compromised	-0.0167329	-0.0253985	0.06461	-0.0224783	0.115921	2.04659	0.64581	-0.00913715	2.05923	-0.019783
A_33_P3235321	SYTL1	84958		0	19644	chr1:27676916-27676975	27676975	synaptotagmin-like 1	27676916	hs|1p36.11	NM_032872	Hs.469175	Homo sapiens synaptotagmin-like 1 (SYTL1), transcript variant 2, mRNA [NM_032872]	+	chr1	NM_032872	ENST00000496001	THC2782501	CAAGCGCAAGACGGCGGTGAAGAAACGGAATCTGAATCCGGTTTTCAACGAGACTCTCCG	Not Detected	Not Detected	Not Detected	Not Detected	Not Detected	Detected	Not Detected	Not Detected	Not Detected	Not Detected	Not Detected	Detected	Not Detected	Not Detected	Not Detected	Not Detected	Not Detected	Not Detected	Not Detected	Not Detected	-0.748668	0.273465	0.136148	0.339056	0.248565	2.52313	-0.479891	0.503035	-0.474657	-0.418152
A_24_P6467	DENND2C	163259		0	23031	chr1:115138469-115137157	115138469	DENN/MADD domain containing 2C	115137157	hs|1p13.2	NM_198459	Hs.654928	Homo sapiens DENN/MADD domain containing 2C (DENND2C), transcript variant 2, mRNA [NM_198459]	-	chr1	NM_198459	ENST00000393277	NP1214010	ACAAGTTCTTACAGGAGGTATCTGATGAGGATGAAATTCTACCACCAAAACTTCAAGCTG	Compromised	Not Detected	Not Detected	Compromised	Detected	Not Detected	Not Detected	Compromised	Compromised	Compromised	Compromised	Compromised	Compromised	Compromised	Not Detected	Compromised	Compromised	Compromised	Not Detected	Compromised	0.0058105	-0.00285506	-0.00302005	6.50883e-05	2.78629	-0.00256181	-0.00638676	0.0134063	-0.00245571	0.00276041
A_33_P3736235	LOC401400	401400		1	26878	chr7:128032625-128032684	128032684	uncharacterized LOC401400	128032625	hs|7q32.1		Hs.592261	601903096F1 NIH_MGC_19 Homo sapiens cDNA clone IMAGE:4135918 5', mRNA sequence [BF316573]	+	chr7	BF316573			TTCTTGTCCGGCTGTGTTGTAAGAAACGACGACAGGGCTGCGCACGTCTGACGGCTATAC	Not Detected	Compromised	Compromised	Compromised	Compromised	Detected	Not Detected	Compromised	Not Detected	Compromised	Compromised	Not Detected	Compromised	Compromised	Compromised	Compromised	Compromised	Compromised	Compromised	Compromised	0.739834	-0.24753	-0.247695	-0.24461	-0.247879	2.69007	0.577596	-0.231268	0.636758	-0.241914
A_23_P346390	CXorf36	79742		0	17815	chrX:45010973-45010914	45010973	chromosome X open reading frame 36	45010914	hs|Xp11.3	NM_176819	Hs.98321	Homo sapiens chromosome X open reading frame 36 (CXorf36), transcript variant 1, mRNA [NM_176819]	-	chrX	NM_176819	ENST00000477281	THC2479149	TCTTGAGGCCCCTGAGAACGTGTGACTCCAGATTTGCCTATCGTTACCCAGATTGCAAAT	Compromised	Compromised	Not Detected	Not Detected	Not Detected	Not Detected	Not Detected	Detected	Compromised	Not Detected	Compromised	Detected	Detected	Compromised	Not Detected	Compromised	Not Detected	Not Detected	Not Detected	Not Detected	0.0058105	-0.00285506	-0.00302005	6.50883e-05	-0.00320458	0.152496	0.00622654	2.63047	-0.00245571	0.00276041
A_32_P177539	IRX6	79190	15	1	17579	chr16:55364250-55364309	55364309	iroquois homeobox 6	55364250	hs|16q12.2	NM_024335	Hs.369907	Homo sapiens iroquois homeobox 6 (IRX6), mRNA [NM_024335]	+	chr16	NM_024335	ENST00000290552	THC2475693	AAATGGGCCCCACGTTTCGAATTCATCTCCAGGTTAAGAAGCTGCCAGACCTTGCCAGGG	Detected	Not Detected	Not Detected	Detected	Detected	Detected	Not Detected	Detected	Detected	Not Detected	Detected	Not Detected	Detected	Detected	Detected	Detected	Detected	Detected	Detected	Detected	0.504435	-0.72638	-1.06638	1.28833	0.21154	0.98803	-1.08662	2.66648	1.98641	-0.627761
A_23_P79145	ZNF570	148268		1	22345	chr19:37975762-37975821	37975821	zinc finger protein 570	37975762	hs|19q13.12	NM_144694	Hs.350875	Homo sapiens zinc finger protein 570 (ZNF570), transcript variant 2, mRNA [NM_144694]	+	chr19	NM_144694	ENST00000588644	THC2479953	CTTATAAGTGTCAGGAATGTAGGAAAGCATTCAGCCAGATTGCCTACCTTGCTCAGCATC	Not Detected	Not Detected	Not Detected	Not Detected	Detected	Not Detected	Not Detected	Not Detected	Compromised	Not Detected	Not Detected	Not Detected	Not Detected	Not Detected	Not Detected	Not Detected	Not Detected	Not Detected	Not Detected	Not Detected	0.750647	-0.0211983	0.00672817	-0.736176	2.43575	-0.738803	0.156124	0.925828	-0.738697	-0.323609
A_33_P3675395	FLJ39095	400812		1	26740	chr1:247272793-247272852	247272852	uncharacterized LOC400812	247272793	hs|1q44	XR_247116	Hs.558907	PREDICTED: Homo sapiens uncharacterized LOC400812 (FLJ39095), misc_RNA [XR_247116]	+	chr1	XR_247116		THC2638219	CATGCCTCAACTGTCGTCTTTTTACCTGCATTATTTCTGCCTTTAATAAAGATAATAGCA	Not Detected	Not Detected	Not Detected	Not Detected	Detected	Not Detected	Not Detected	Not Detected	Compromised	Not Detected	Compromised	Not Detected	Not Detected	Compromised	Compromised	Compromised	Not Detected	Not Detected	Detected	Detected	0.0591474	0.0623374	0.253086	-0.374571	3.23599	-0.377198	-0.360457	0.276447	-0.377091	-0.162391
A_23_P171237	ACRC	93953	20	1	20426	chrX:70833291-70833350	70833350	acidic repeat containing	70833291	hs|Xq13.1	NM_052957	Hs.135167	Homo sapiens acidic repeat containing (ACRC), mRNA [NM_052957]	+	chrX	NM_052957	ENST00000373695	THC2476551	AGAGGCAACACTTAAACACTAGGGCTACTGTGGCATCTATGTAGACAGGAAAGACAAACG	Detected	Detected	Detected	Detected	Detected	Detected	Detected	Detected	Detected	Detected	Detected	Detected	Detected	Detected	Detected	Detected	Detected	Detected	Detected	Detected	0.17247	0.167936	-0.0622892	-0.278116	1.13947	0.609849	0.69991	0.325239	0.334865	0.367381
A_24_P942321	FRMD4A	55691		0	15408	chr10:13686415-13686356	13686415	FERM domain containing 4A	13686356	hs|10p13	NM_018027	Hs.330463	Homo sapiens FERM domain containing 4A (FRMD4A), mRNA [NM_018027]	-	chr10	NM_018027	ENST00000357447	THC2566762	ACAAAATGTACATAAAACGTTAGTCCTTTGAGACTGACATGATTAATGATCAGTGTGGTG	Compromised	Compromised	Compromised	Compromised	Compromised	Detected	Compromised	Compromised	Compromised	Compromised	Compromised	Compromised	Compromised	Compromised	Compromised	Compromised	Compromised	Compromised	Compromised	Compromised	0.0058105	-0.00285506	-0.00302005	6.50883e-05	-0.00320458	2.76859	-0.00638676	0.0134063	-0.00245571	0.00276041
A_24_P456490	C1orf204	284677		1	24807	chr1:159804778-159804719	159804778	chromosome 1 open reading frame 204	159804719	hs|1q23.2	NM_001134233	Hs.647718	Homo sapiens chromosome 1 open reading frame 204 (C1orf204), mRNA [NM_001134233]	-	chr1	NM_001134233	ENST00000368102	THC2602780	TGGCCTGCAACTATGCCATACATTTAATTGTAGAAGGTATGGAAAGTTAGGACTGTGGTG	Compromised	Not Detected	Compromised	Compromised	Not Detected	Not Detected	Compromised	Detected	Not Detected	Compromised	Compromised	Compromised	Compromised	Compromised	Compromised	Compromised	Compromised	Compromised	Compromised	Detected	0.0058105	-0.00285506	-0.00302005	6.50883e-05	-0.00320458	0.174165	-0.00638676	2.60278	-0.00245571	0.00276041
A_33_P3354935	CSF1	1435	20	0	1377	chr1:110469302-110469361	110469361	colony stimulating factor 1 (macrophage)	110469302	hs|1p13.3	NM_172212	Hs.173894	Homo sapiens colony stimulating factor 1 (macrophage) (CSF1), transcript variant 4, mRNA [NM_172212]	+	chr1	NM_172212	ENST00000369802		GCTCTTTTCAGTCATGCTCCTCCTGCTCTTTTGTATTTGGCTAATAGTATATCAATTTGC	Detected	Detected	Detected	Detected	Detected	Detected	Detected	Detected	Detected	Detected	Detected	Detected	Detected	Detected	Detected	Detected	Detected	Detected	Detected	Detected	0.161625	-0.161873	-0.0248213	0.0250702	0.798765	0.697592	0.480292	0.784987	-0.337123	-0.353026
A_23_P414519	NRN1	51299		1	13690	chr6:5999388-5999329	5999388	neuritin 1	5999329	hs|6p25.1	NM_016588	Hs.103291	Homo sapiens neuritin 1 (NRN1), transcript variant 1, mRNA [NM_016588]	-	chr6	NM_016588	ENST00000495850	THC2666282	CAGGAAGGGGCGAAAGATATGTGGGATAAACTGAGAAAAGAATCCAAAAACCTCAACATC	Compromised	Compromised	Not Detected	Not Detected	Compromised	Compromised	Not Detected	Detected	Compromised	Not Detected	Compromised	Not Detected	Not Detected	Not Detected	Not Detected	Not Detected	Detected	Not Detected	Not Detected	Compromised	-0.143139	-0.151805	0.19339	0.101554	-0.152154	-0.151512	0.472324	2.57985	-0.151406	0.533205
A_24_P277367	CXCL5	6374	20	1	5980	chr4:74861957-74861898	74861957	chemokine (C-X-C motif) ligand 5	74861898	hs|4q13.3	NM_002994	Hs.89714	Homo sapiens chemokine (C-X-C motif) ligand 5 (CXCL5), mRNA [NM_002994]	-	chr4	NM_002994	ENST00000296027	THC2463029	AGATGCGGTAATGAAACCGGTTAGTCAGTGTTGTCTTAATATCCTTGATAATGCTGTAAA	Detected	Detected	Detected	Detected	Detected	Detected	Detected	Detected	Detected	Detected	Detected	Detected	Detected	Detected	Detected	Detected	Detected	Detected	Detected	Detected	0.930628	0.954433	-0.819791	-1.06527	1.18268	1.20918	0.0658402	0.289513	0.76292	-0.896261
A_23_P18372	B3GNT5	84002	20	1	18963	chr3:182990933-182990992	182990992	UDP-GlcNAc:betaGal beta-1,3-N-acetylglucosaminyltransferase 5	182990933	hs|3q27.1	NM_032047	Hs.718506	Homo sapiens UDP-GlcNAc:betaGal beta-1,3-N-acetylglucosaminyltransferase 5 (B3GNT5), mRNA [NM_032047]	+	chr3	NM_032047	ENST00000326505	THC2462855	AAATGTCAACAAAGGGAAAATAAACTATCAGCTTGGATGGTCACTTGAATAGAAGATGGT	Detected	Detected	Detected	Detected	Detected	Detected	Detected	Detected	Detected	Detected	Detected	Detected	Detected	Detected	Detected	Detected	Detected	Detected	Detected	Detected	-0.114684	-0.0767088	-0.0138607	0.205255	0.677306	0.529121	0.715416	0.82514	-0.0367775	0.0945921
A_24_P13024	SLC16A12	387700		0	26062	chr10:91190274-91190215	91190274	solute carrier family 16, member 12	91190215	hs|10q23.31	NM_213606	Hs.530338	Homo sapiens solute carrier family 16, member 12 (SLC16A12), mRNA [NM_213606]	-	chr10	NM_213606	ENST00000371790	THC2539730	TTATAGTGGGATAATTTTACATCTTAAATATTTCTTTCTACTACTGTAAGCTCTACTTTG	Not Detected	Not Detected	Not Detected	Not Detected	Not Detected	Detected	Not Detected	Not Detected	Not Detected	Compromised	Compromised	Compromised	Compromised	Compromised	Compromised	Compromised	Compromised	Compromised	Compromised	Compromised	0.555115	0.263251	-0.490389	-0.327977	0.227299	2.18217	-0.120584	0.455877	-0.489824	-0.484608
A_32_P13113	FAM71C	196472		1	23297	chr12:100043693-100043752	100043752	family with sequence similarity 71, member C	100043693	hs|12q23.1	NM_153364	Hs.591011	Homo sapiens family with sequence similarity 71, member C (FAM71C), mRNA [NM_153364]	+	chr12	NM_153364	ENST00000324341	THC2474744	TCTCTACCTAGCTGGATTGACTCTGCAGTAATAACCTCAAAGCCCAGTACTACACATGGT	Compromised	Compromised	Not Detected	Compromised	Not Detected	Detected	Not Detected	Compromised	Not Detected	Compromised	Not Detected	Not Detected	Not Detected	Compromised	Compromised	Compromised	Not Detected	Compromised	Not Detected	Compromised	0.0058105	-0.00285506	-0.00302005	6.50883e-05	-0.00320458	2.51746	0.214838	0.0134063	0.19723	0.00276041
A_23_P97677	MATN1	4146		0	3828	chr1:31188979-31188920	31188979	matrilin 1, cartilage matrix protein	31188920	hs|1p35.2	NM_002379	Hs.150366	Homo sapiens matrilin 1, cartilage matrix protein (MATN1), mRNA [NM_002379]	-	chr1	NM_002379	ENST00000477320	THC2472051	CCTGGGTCGCTTCCACACCAAGAAGGACATCAAGGCGGCTGTGCGGAATATGTCCTACAT	Not Detected	Detected	Not Detected	Not Detected	Detected	Not Detected	Not Detected	Compromised	Not Detected	Not Detected	Not Detected	Not Detected	Not Detected	Not Detected	Not Detected	Not Detected	Detected	Not Detected	Not Detected	Not Detected	-0.719857	0.935205	-0.0305696	-0.184779	2.83674	0.324156	0.288865	-0.712261	-0.728123	-0.722907
A_24_P690811	ASPDH	554235		1	27457	chr19:51016243-51016184	51016243	aspartate dehydrogenase domain containing	51016184	hs|19q13.33	NM_001024656	Hs.436338	Homo sapiens aspartate dehydrogenase domain containing (ASPDH), transcript variant 2, mRNA [NM_001024656]	-	chr19	NM_001024656	ENST00000593569	THC2709560	GCCCATCCCAAAATAATCCATGAATCTGGGGCACAAATCCTGCGCCATGCCAATCTCCTG	Not Detected	Not Detected	Not Detected	Not Detected	Not Detected	Detected	Not Detected	Not Detected	Not Detected	Not Detected	Detected	Not Detected	Detected	Detected	Detected	Detected	Not Detected	Not Detected	Not Detected	Not Detected	0.523028	-0.309102	-0.379281	0.165354	-0.10291	2.0846	0.196401	0.558108	0.0700474	-0.0157113
A_23_P259344	CECR6	27439		1	12910	chr22:17597388-17597329	17597388	cat eye syndrome chromosome region, candidate 6	17597329	hs|22q11.1	NM_031890	Hs.209577	Homo sapiens cat eye syndrome chromosome region, candidate 6 (CECR6), transcript variant 1, mRNA [NM_031890]	-	chr22	NM_031890	ENST00000331437	THC2601255	GACTAGACCCTCTCTAAAGACTGTTCCATTTTAACATGTCCTGATTCTGCATCCGTGGGT	Not Detected	Not Detected	Detected	Detected	Detected	Detected	Not Detected	Not Detected	Not Detected	Detected	Not Detected	Detected	Not Detected	Not Detected	Not Detected	Not Detected	Detected	Not Detected	Not Detected	Not Detected	-0.133648	-0.620032	0.549669	0.204011	0.364702	2.4766	-0.243313	0.132739	-0.371761	0.23185
A_33_P3289865	PLCL1	5334		1	4905	chr2:199012843-199012902	199012902	phospholipase C-like 1	199012843	hs|2q33.1	NM_006226	Hs.153322	Homo sapiens phospholipase C-like 1 (PLCL1), mRNA [NM_006226]	+	chr2	NM_006226	ENST00000428675	THC2472894	CCCTAATGTCTTCATAAAGTACTTGAGTGTAATGTTTGTTACCTCCAACAGAACTAAATG	Not Detected	Not Detected	Not Detected	Not Detected	Detected	Not Detected	Not Detected	Compromised	Detected	Compromised	Not Detected	Not Detected	Detected	Compromised	Compromised	Compromised	Compromised	Compromised	Compromised	Not Detected	-0.156131	0.153866	-0.164961	0.167227	1.28389	0.278755	1.3134	-0.148535	2.65242	-0.159181
A_33_P3408743	SLC16A12	387700		0	26063	chr10:91198421-91198362	91198421	solute carrier family 16, member 12	91198362	hs|10q23.31	NM_213606	Hs.530338	Homo sapiens solute carrier family 16, member 12 (SLC16A12), mRNA [NM_213606]	-	chr10	NM_213606	ENST00000371790	THC2539730	CCATACTTGGAGTGATTGACATTATTGGCAATATCACATTTGGATGGCTGACCGACAGAA	Compromised	Compromised	Compromised	Compromised	Compromised	Detected	Compromised	Compromised	Compromised	Compromised	Compromised	Compromised	Compromised	Compromised	Compromised	Compromised	Compromised	Compromised	Compromised	Compromised	0.0058105	-0.00285506	-0.00302005	6.50883e-05	-0.00320458	2.72276	-0.00638676	0.0134063	-0.00245571	0.00276041
A_33_P3617655	LINC01343	339442		1	25305	chr1:38674766-38674707	38674766	long intergenic non-protein coding RNA 1343	38674707	hs|1p34.3	NR_038928	Hs.434245	Homo sapiens long intergenic non-protein coding RNA 1343 (LINC01343), long non-coding RNA [NR_038928]	-	chr1	NR_038928	ENST00000431311	THC2610910	AGCCCACAGGCCAAATCAGGCCTGCCTCCTGAATTTGTAAATAAAGTTTTATTGGAACAC	Not Detected	Not Detected	Not Detected	Not Detected	Detected	Detected	Not Detected	Not Detected	Detected	Not Detected	Not Detected	Detected	Not Detected	Not Detected	Not Detected	Not Detected	Not Detected	Not Detected	Detected	Not Detected	0.00260735	-0.501187	0.19191	0.30667	0.679825	3.25325	-0.971159	-0.236767	0.943749	-0.201571
A_23_P300100	PLA2G2D	26279		1	12500	chr1:20438949-20438890	20438949	phospholipase A2, group IID	20438890	hs|1p36.12			phospholipase A2, group IID [Source:HGNC Symbol;Acc:HGNC:9033] [ENST00000375105]	-	chr1	BC025706	ENST00000375105	THC2477550	ACTCATGTGAAGTGGTGTCATAGGAATGAAGGACTGTGGGCGCTGGGTTCAAATTCCAGT	Not Detected	Not Detected	Not Detected	Not Detected	Detected	Not Detected	Not Detected	Compromised	Detected	Not Detected	Not Detected	Not Detected	Not Detected	Not Detected	Not Detected	Not Detected	Not Detected	Not Detected	Not Detected	Not Detected	-0.229925	0.582206	-0.116611	-0.23567	2.55434	0.627714	-0.238637	-0.222329	1.28239	-0.232975
A_23_P137366	C1QB	713		1	695	chr1:22987795-22987854	22987854	complement component 1, q subcomponent, B chain	22987795	hs|1p36.12	NM_000491	Hs.8986	Homo sapiens complement component 1, q subcomponent, B chain (C1QB), mRNA [NM_000491]	+	chr1	NM_000491	ENST00000314933	THC2466901	CACCGACAAGAACTCACTACTGGGCATGGAGGGTGCCAACAGCATCTTTTCCGGGTTCCT	Compromised	Compromised	Not Detected	Compromised	Compromised	Compromised	Not Detected	Not Detected	Compromised	Not Detected	Compromised	Not Detected	Not Detected	Compromised	Detected	Not Detected	Compromised	Compromised	Not Detected	Compromised	0.0058105	-0.00285506	-0.00302005	6.50883e-05	-0.00320458	-0.00256181	0.816921	1.90782	-0.00245571	0.504904
A_32_P56397	LINC00202-2	731789		1	28394	chr10:26938480-26939499	26939499	long intergenic non-protein coding RNA 202-2	26938480	hs|10p12.1	NR_026794	Hs.178186	Homo sapiens long intergenic non-protein coding RNA 202-2 (LINC00202-2), long non-coding RNA [NR_026794]	+	chr10	NR_026794	ENST00000413288	THC2544110	CCTTCCATGAGTCAAGCTTTGTGTCAAAAGGACAAATTAAAAGGACCTATAAATGGCACC	Not Detected	Compromised	Not Detected	Compromised	Detected	Detected	Compromised	Compromised	Not Detected	Compromised	Detected	Not Detected	Compromised	Compromised	Compromised	Compromised	Not Detected	Compromised	Compromised	Compromised	1.23027	-0.411008	-0.411173	-0.408088	1.86594	1.65882	-0.41454	-0.394747	-0.314857	-0.405393
A_33_P3218905	FAM13A-AS1	285512		1	24945	chr4:89651092-89651151	89651151	FAM13A antisense RNA 1	89651092	hs|4q22.1	NR_002806	Hs.744957	Homo sapiens FAM13A antisense RNA 1 (FAM13A-AS1), long non-coding RNA [NR_002806]	+	chr4	NR_002806		THC2475293	CTTACCTATATTTTCTAAATACTGTGCAATGGGTGGGAAATGAAAAGCAAGTGTTTAGGT	Not Detected	Not Detected	Compromised	Compromised	Not Detected	Not Detected	Not Detected	Compromised	Not Detected	Compromised	Detected	Not Detected	Not Detected	Not Detected	Not Detected	Not Detected	Compromised	Compromised	Compromised	Compromised	0.541006	0.176327	-0.360209	-0.357124	0.842943	1.01899	1.1874	-0.343783	0.870244	-0.354429
A_23_P144123	SLC22A13	9390		1	8662	chr3:38319188-38319247	38319247	solute carrier family 22 (organic anion/urate transporter), member 13	38319188	hs|3p22.2	NM_004256	Hs.225941	Homo sapiens solute carrier family 22 (organic anion/urate transporter), member 13 (SLC22A13), mRNA [NM_004256]	+	chr3	NM_004256	ENST00000311856	THC2480117	CCCCCAATACTCTGTCTGGGTTAGGATCTTGGGTATGTCTTGGAATTAACTTGTCCTCTA	Not Detected	Not Detected	Not Detected	Not Detected	Detected	Detected	Not Detected	Not Detected	Not Detected	Not Detected	Not Detected	Not Detected	Not Detected	Not Detected	Not Detected	Not Detected	Not Detected	Not Detected	Not Detected	Compromised	-0.137492	-0.0239387	0.0924239	0.0690055	1.04058	0.87013	0.24033	0.552213	0.236951	-1.0279
[truncated: 29,171 more rows]
[truncated: 96 more columns]

## Sheet: 93 IL-1 regulated (3-fold)
																				feature extraction measurement flag																				normalized log2(intensity)
																				empty vector								Δp65eIL8				Δp65eCXCL2				Δp65eIL8+eCXCL2				empty vector								Δp65eIL8
																			IL-1α					+	+	+	+			+	+			+	+			+	+					+	+	+	+
[truncated: 96 more rows]
[truncated: 99 more columns]

## Sheet: 14204 expressed genes
																				feature extraction measurement flag																				normalized log2(intensity)
[truncated: 14,209 more rows]
[truncated: 96 more columns]

[truncated: 2 more sheets: 481 expressed genes chr.4, 15 genes in TAD chr.4]
