# Supplementary material for: Distinct IL‐1α‐responsive enhancers promote acute and coordinated changes in chromatin topology in a hierarchical manner
Source: EMBO J. 2019 Nov 7;39(1):e101533. doi: 10.15252/embj.2019101533 (PMC6939198; doi:10.15252/embj.2019101533)
Supplement: Supplementary file 4 — Source Data for Expanded View and Appendix [file EMBJ-39-e101533-s006.zip]

Archive with 3 entries (3 files):
- EMBOJ-2019-101533R2_Appendix_Fig.S8_source_files_(14_10_2019).zip
- EMBOJ-2019-101533R2_Appendix_FigS7_source_files_(14_10_2019).zip
- EMBOJ-2019-101533R2_Fig._EV5A_source_files_(14_10_2019).zip
