# Supplementary material for: Distinct IL‐1α‐responsive enhancers promote acute and coordinated changes in chromatin topology in a hierarchical manner
Source: EMBO J. 2019 Nov 7;39(1):e101533. doi: 10.15252/embj.2019101533 (PMC6939198; doi:10.15252/embj.2019101533)
Supplement: Supplementary file 7 — Source Data for Figure 4 [file EMBJ-39-e101533-s005.zip]

Archive with 2 entries (2 files):
- EMBOJ-2019-101533R2_Fig.4._source_files__i4C_bedgraphs_profiles_(14_10_2019).zip
- EMBOJ-2019-101533R2_source_files_for__i4C_assays_description_scripts_(14_10_2019)_.zip
